# Supplementary material for: Topological analysis reveals state transitions in human gut and marine bacterial communities
Source: NPJ Biofilms Microbiomes. 2020 Oct 14;6:41. doi: 10.1038/s41522-020-00145-9 (PMC7560872; doi:10.1038/s41522-020-00145-9)
Supplement: Supplementary file 4 — Supplementary Data 2 [file 41522_2020_145_MOESM4_ESM.xlsx]

## Sheet: Sheet1
state	kingdom	phylum	class	order	family	genus	relative.abundance
1	Archaea	Crenarchaeota	Thermoprotei	Desulfurococcales	Desulfurococcaceae	Stetteria	5.46142e-07
1	Archaea	Crenarchaeota	Thermoprotei	Sulfolobales	Sulfolobaceae	Sulfurisphaera	9.10237e-07
1	Archaea	Crenarchaeota	Thermoprotei	Thermoproteales	Thermoproteaceae	Thermocladium	7.28189e-07
1	Archaea	Crenarchaeota	Thermoprotei	Thermoproteales	Thermoproteaceae	Thermoproteus	5.46142e-07
1	Archaea	Diapherotrites	Candidatus_Iainarchaeum	unclassified	unclassified		5.46142e-07
1	Archaea	Euryarchaeota	Halobacteria	Haloferacales	Haloferacaceae	Salinigranum	3.64095e-07
1	Archaea	Euryarchaeota	Methanomicrobia	Methanomicrobiales	Methanomicrobiaceae	Methanomicrobium	1.09228e-06
1	Archaea	Euryarchaeota	Methanomicrobia	Methanomicrobiales	Methanoregulaceae	Methanosphaerula	3.27685e-06
1	Archaea	Euryarchaeota	Methanomicrobia	Methanosarcinales	Methanosarcinaceae	Methanimicrococcus	3.64095e-07
1	Archaea	Euryarchaeota	Methanopyri	Methanopyrales	Methanopyraceae	Methanopyrus	3.64095e-07
1	Archaea	Pacearchaeota	Pacearchaeota_Incertae_Sedis_AR13	unclassified	unclassified		3.27685e-06
1	Archaea	Woesearchaeota	Woesearchaeota_Incertae_Sedis_AR15	unclassified	unclassified		1.27433e-06
1	Archaea	Woesearchaeota	Woesearchaeota_Incertae_Sedis_AR16	unclassified	unclassified		3.64095e-07
1	Archaea	Woesearchaeota	Woesearchaeota_Incertae_Sedis_AR17	unclassified	unclassified		5.46142e-07
1	Archaea	Woesearchaeota	Woesearchaeota_Incertae_Sedis_AR18	unclassified	unclassified		1.45638e-06
1	Archaea	Woesearchaeota	Woesearchaeota_Incertae_Sedis_AR20	unclassified	unclassified		5.46142e-07
1	Bacteria	Acetothermia	unclassified	unclassified			5.46142e-07
1	Bacteria	Acidobacteria	Acidobacteria_Gp4	Pyrinomonas	unclassified		5.46142e-07
1	Bacteria	Actinobacteria	Actinobacteria	Actinomycetales	Actinomycetaceae	Actinomyces	1.82047e-06
1	Bacteria	Actinobacteria	Actinobacteria	Actinomycetales	Actinomycetaceae	Varibaculum	3.64095e-07
1	Bacteria	Actinobacteria	Actinobacteria	Actinomycetales	Corynebacteriaceae	Corynebacterium	2.94917e-05
1	Bacteria	Actinobacteria	Actinobacteria	Actinomycetales	Dietziaceae	Dietzia	9.83056e-06
1	Bacteria	Actinobacteria	Actinobacteria	Actinomycetales	Microbacteriaceae	Klugiella	3.64095e-07
1	Bacteria	Actinobacteria	Actinobacteria	Actinomycetales	Microbacteriaceae	Schumannella	7.28189e-07
1	Bacteria	Actinobacteria	Actinobacteria	Actinomycetales	Micrococcaceae	Rothia	3.64095e-07
1	Bacteria	Actinobacteria	Actinobacteria	Actinomycetales	Nocardiopsaceae	Salinactinospora	5.46142e-07
1	Bacteria	Actinobacteria	Actinobacteria	Actinomycetales	Propionibacteriaceae	Granulicoccus	1.09228e-06
1	Bacteria	Actinobacteria	Actinobacteria	Actinomycetales	Propionibacteriaceae	Propionibacterium	7.28189e-07
1	Bacteria	Actinobacteria	Actinobacteria	Actinomycetales	Propionibacteriaceae	Propionimicrobium	5.46142e-07
1	Bacteria	Actinobacteria	Actinobacteria	Bifidobacteriales	Bifidobacteriaceae	Bifidobacterium	0.000804467
1	Bacteria	Actinobacteria	Actinobacteria	Bifidobacteriales	Bifidobacteriaceae	Bombiscardovia	1.45638e-06
1	Bacteria	Actinobacteria	Actinobacteria	Bifidobacteriales	Bifidobacteriaceae	Pseudoscardovia	2.54866e-06
1	Bacteria	Actinobacteria	Actinobacteria	Coriobacteriales	Coriobacteriaceae	Asaccharobacter	1.45638e-06
1	Bacteria	Actinobacteria	Actinobacteria	Coriobacteriales	Coriobacteriaceae	Atopobium	1.65663e-05
1	Bacteria	Actinobacteria	Actinobacteria	Coriobacteriales	Coriobacteriaceae	Cryptobacterium	1.82047e-07
1	Bacteria	Actinobacteria	Actinobacteria	Coriobacteriales	Coriobacteriaceae	Eggerthella	0.000320039
1	Bacteria	Actinobacteria	Actinobacteria	Coriobacteriales	Coriobacteriaceae	Gordonibacter	4.73323e-06
1	Bacteria	Aquificae	Aquificae	Aquificales	Hydrogenothermaceae	Hydrogenothermus	5.46142e-07
1	Bacteria	Bacteroidetes	Bacteroidetes_incertae_sedis	Marinifilum	unclassified		6.00756e-06
1	Bacteria	Bacteroidetes	Bacteroidia	Bacteroidales	Bacteroidaceae	Bacteroides	0.643087
1	Bacteria	Bacteroidetes	Bacteroidia	Bacteroidales	Bacteroidales_incertae_sedis	Phocaeicola	1.5474e-05
1	Bacteria	Bacteroidetes	Bacteroidia	Bacteroidales	Marinilabiliaceae	Alkaliflexus	2.36662e-06
1	Bacteria	Bacteroidetes	Bacteroidia	Bacteroidales	Marinilabiliaceae	Carboxylicivirga	7.28189e-07
1	Bacteria	Bacteroidetes	Bacteroidia	Bacteroidales	Marinilabiliaceae	Mangroviflexus	7.28189e-07
1	Bacteria	Bacteroidetes	Bacteroidia	Bacteroidales	Porphyromonadaceae	Barnesiella	3.64095e-07
1	Bacteria	Bacteroidetes	Bacteroidia	Bacteroidales	Porphyromonadaceae	Macellibacteroides	1.45638e-06
1	Bacteria	Bacteroidetes	Bacteroidia	Bacteroidales	Porphyromonadaceae	Microbacter	8.37418e-06
1	Bacteria	Bacteroidetes	Bacteroidia	Bacteroidales	Porphyromonadaceae	Odoribacter	0.000109592
1	Bacteria	Bacteroidetes	Bacteroidia	Bacteroidales	Porphyromonadaceae	Paludibacter	2.49405e-05
1	Bacteria	Bacteroidetes	Bacteroidia	Bacteroidales	Porphyromonadaceae	Parabacteroides	0.0150899
1	Bacteria	Bacteroidetes	Bacteroidia	Bacteroidales	Porphyromonadaceae	Petrimonas	3.64095e-07
1	Bacteria	Bacteroidetes	Bacteroidia	Bacteroidales	Porphyromonadaceae	Porphyromonas	1.5292e-05
1	Bacteria	Bacteroidetes	Bacteroidia	Bacteroidales	Porphyromonadaceae	Proteiniphilum	1.51099e-05
1	Bacteria	Bacteroidetes	Bacteroidia	Bacteroidales	Porphyromonadaceae	Tannerella	5.46142e-07
1	Bacteria	Bacteroidetes	Bacteroidia	Bacteroidales	Prevotellaceae	Alloprevotella	5.82551e-06
1	Bacteria	Bacteroidetes	Bacteroidia	Bacteroidales	Prevotellaceae	Prevotella	1.5292e-05
1	Bacteria	Bacteroidetes	Bacteroidia	Bacteroidales	Prolixibacteraceae	Mangrovibacterium	7.28189e-07
1	Bacteria	Bacteroidetes	Bacteroidia	Bacteroidales	Prolixibacteraceae	Mariniphaga	1.45638e-06
1	Bacteria	Bacteroidetes	Bacteroidia	Bacteroidales	Prolixibacteraceae	Prolixibacter	3.64095e-07
1	Bacteria	Bacteroidetes	Bacteroidia	Bacteroidales	Rikenellaceae	Alistipes	0.00808108
1	Bacteria	Bacteroidetes	Bacteroidia	Bacteroidales	Rikenellaceae	Anaerocella	1.45638e-06
1	Bacteria	Bacteroidetes	Bacteroidia	Bacteroidales	Rikenellaceae	Mucinivorans	6.5537e-06
1	Bacteria	Bacteroidetes	Bacteroidia	Bacteroidales	Rikenellaceae	Rikenella	7.28189e-07
1	Bacteria	Bacteroidetes	Cytophagia	Cytophagales	Catalimonadaceae	Catalinimonas	3.64095e-07
1	Bacteria	Bacteroidetes	Cytophagia	Cytophagales	Cyclobacteriaceae	Aquiflexum	3.64095e-07
1	Bacteria	Bacteroidetes	Cytophagia	Cytophagales	Cyclobacteriaceae	Mongoliicoccus	8.92032e-06
1	Bacteria	Bacteroidetes	Cytophagia	Cytophagales	Cytophagaceae	Ekhidna	1.82047e-07
1	Bacteria	Bacteroidetes	Cytophagia	Cytophagales	Cytophagaceae	Nibribacter	7.28189e-07
1	Bacteria	Bacteroidetes	Cytophagia	Cytophagales	Cytophagaceae	Siphonobacter	5.46142e-07
1	Bacteria	Bacteroidetes	Cytophagia	Cytophagales	Flammeovirgaceae	Perexilibacter	3.64095e-06
1	Bacteria	Bacteroidetes	Flavobacteriia	Flavobacteriales	Flavobacteriaceae	Aureivirga	1.82047e-07
1	Bacteria	Bacteroidetes	Flavobacteriia	Flavobacteriales	Flavobacteriaceae	Chryseobacterium	1.09228e-06
1	Bacteria	Bacteroidetes	Flavobacteriia	Flavobacteriales	Flavobacteriaceae	Citreitalea	3.64095e-07
1	Bacteria	Bacteroidetes	Flavobacteriia	Flavobacteriales	Flavobacteriaceae	Epilithonimonas	8.01008e-06
1	Bacteria	Bacteroidetes	Flavobacteriia	Flavobacteriales	Flavobacteriaceae	Flavobacterium	7.28189e-07
1	Bacteria	Bacteroidetes	Flavobacteriia	Flavobacteriales	Flavobacteriaceae	Gaetbulimicrobium	1.45638e-06
1	Bacteria	Bacteroidetes	Flavobacteriia	Flavobacteriales	Flavobacteriaceae	Gangjinia	1.27433e-06
1	Bacteria	Bacteroidetes	Flavobacteriia	Flavobacteriales	Flavobacteriaceae	Hanstruepera	7.28189e-07
1	Bacteria	Bacteroidetes	Flavobacteriia	Flavobacteriales	Flavobacteriaceae	Imtechella	5.46142e-07
1	Bacteria	Bacteroidetes	Flavobacteriia	Flavobacteriales	Flavobacteriaceae	Jejuia	3.64095e-07
1	Bacteria	Bacteroidetes	Flavobacteriia	Flavobacteriales	Flavobacteriaceae	Leptobacterium	3.64095e-07
1	Bacteria	Bacteroidetes	Flavobacteriia	Flavobacteriales	Flavobacteriaceae	Lutaonella	7.28189e-07
1	Bacteria	Bacteroidetes	Flavobacteriia	Flavobacteriales	Flavobacteriaceae	Postechiella	9.10237e-06
1	Bacteria	Bacteroidetes	Flavobacteriia	Flavobacteriales	Flavobacteriaceae	Zeaxanthinibacter	7.28189e-07
1	Bacteria	Bacteroidetes	Sphingobacteriia	Sphingobacteriales	Chitinophagaceae	Heliimonas	3.64095e-06
1	Bacteria	Bacteroidetes	Sphingobacteriia	Sphingobacteriales	Chitinophagaceae	Lacibacter	1.63843e-06
1	Bacteria	Bacteroidetes	Sphingobacteriia	Sphingobacteriales	Chitinophagaceae	Sediminibacterium	7.28189e-07
1	Bacteria	Bacteroidetes	Sphingobacteriia	Sphingobacteriales	Sphingobacteriaceae	Nubsella	1.82047e-07
1	Bacteria	Bacteroidetes	Sphingobacteriia	Sphingobacteriales	Sphingobacteriaceae	Pseudopedobacter	8.81109e-05
1	Bacteria	Candidatus_Saccharibacteria	unclassified	unclassified			1.09228e-06
1	Bacteria	Chlamydiae	Chlamydiia	Chlamydiales	Parachlamydiaceae	Neochlamydia	3.64095e-07
1	Bacteria	Chlamydiae	Chlamydiia	Chlamydiales	Parachlamydiaceae	Parachlamydia	1.82047e-07
1	Bacteria	Chlamydiae	Chlamydiia	Chlamydiales	Simkaniaceae	Simkania	5.46142e-07
1	Bacteria	Chlamydiae	Chlamydiia	Chlamydiales	Waddliaceae	Waddlia	3.64095e-07
1	Bacteria	Chlorobi	Chlorobia	Chlorobiales	Chlorobiaceae	Chloroherpeton	4.55118e-06
1	Bacteria	Chloroflexi	Thermoflexia	Thermoflexales	Thermoflexaceae	Thermoflexus	5.46142e-07
1	Bacteria	Chloroflexi	Thermomicrobia	Thermomicrobiales	Thermomicrobiaceae	Thermorudis	1.82047e-07
1	Bacteria	Chrysiogenetes	Chrysiogenetes	Chrysiogenales	Chrysiogenaceae	Desulfurispira	1.82047e-07
1	Bacteria	Cyanobacteria/Chloroplast	Chloroplast	Chloroplast	Bangiophyceae	unclassified	9.10237e-07
1	Bacteria	Cyanobacteria/Chloroplast	Chloroplast	Chloroplast	Chlorarachniophyceae	unclassified	1.09228e-06
1	Bacteria	Cyanobacteria/Chloroplast	Chloroplast	Chloroplast	Streptophyta	unclassified	6.75396e-05
1	Bacteria	Deferribacteres	Deferribacteres	Deferribacterales	Deferribacteraceae	Seleniivibrio	3.64095e-07
1	Bacteria	Deinococcus-Thermus	Deinococci	Deinococcales	Trueperaceae	Truepera	3.64095e-07
1	Bacteria	Deinococcus-Thermus	Deinococci	Thermales	Thermaceae	Vulcanithermus	1.82047e-07
1	Bacteria	Firmicutes	Bacilli	Bacillales	Bacillaceae_1	Anoxybacillus	1.82047e-07
1	Bacteria	Firmicutes	Bacilli	Bacillales	Bacillaceae_2	Sinobaca	9.46646e-06
1	Bacteria	Firmicutes	Bacilli	Bacillales	Bacillaceae_2	Tuberibacillus	5.46142e-06
1	Bacteria	Firmicutes	Bacilli	Bacillales	Bacillales_incertae_sedis	Hydrogenibacillus	3.64095e-07
1	Bacteria	Firmicutes	Bacilli	Bacillales	Bacillales_Incertae_Sedis_XI	Gemella	1.9115e-05
1	Bacteria	Firmicutes	Bacilli	Bacillales	Listeriaceae	Listeria	2.18457e-06
1	Bacteria	Firmicutes	Bacilli	Bacillales	Planococcaceae	Rummeliibacillus	1.82047e-07
1	Bacteria	Firmicutes	Bacilli	Bacillales	Planococcaceae	Viridibacillus	5.46142e-07
1	Bacteria	Firmicutes	Bacilli	Bacillales	Staphylococcaceae	Macrococcus	1.82047e-07
1	Bacteria	Firmicutes	Bacilli	Bacillales	Staphylococcaceae	Nosocomiicoccus	3.64095e-07
1	Bacteria	Firmicutes	Bacilli	Bacillales	Staphylococcaceae	Staphylococcus	2.54866e-06
1	Bacteria	Firmicutes	Bacilli	Bacillales	Thermoactinomycetaceae_1	Geothermomicrobium	1.82047e-07
1	Bacteria	Firmicutes	Bacilli	Bacillales	Thermoactinomycetaceae_2	Seinonella	3.64095e-07
1	Bacteria	Firmicutes	Bacilli	Lactobacillales	Aerococcaceae	Abiotrophia	7.28189e-07
1	Bacteria	Firmicutes	Bacilli	Lactobacillales	Carnobacteriaceae	Alloiococcus	7.28189e-07
1	Bacteria	Firmicutes	Bacilli	Lactobacillales	Carnobacteriaceae	Dolosigranulum	7.28189e-07
1	Bacteria	Firmicutes	Bacilli	Lactobacillales	Carnobacteriaceae	Granulicatella	1.09228e-06
1	Bacteria	Firmicutes	Bacilli	Lactobacillales	Carnobacteriaceae	Marinilactibacillus	1.45638e-06
1	Bacteria	Firmicutes	Bacilli	Lactobacillales	Enterococcaceae	Bavariicoccus	3.64095e-07
1	Bacteria	Firmicutes	Bacilli	Lactobacillales	Enterococcaceae	Enterococcus	5.71629e-05
1	Bacteria	Firmicutes	Bacilli	Lactobacillales	Enterococcaceae	Vagococcus	3.0948e-06
1	Bacteria	Firmicutes	Bacilli	Lactobacillales	Lactobacillaceae	Lactobacillus	2.91276e-06
1	Bacteria	Firmicutes	Bacilli	Lactobacillales	Lactobacillaceae	Pediococcus	3.64095e-07
1	Bacteria	Firmicutes	Bacilli	Lactobacillales	Leuconostocaceae	Fructobacillus	1.82047e-07
1	Bacteria	Firmicutes	Bacilli	Lactobacillales	Leuconostocaceae	Leuconostoc	0.000208262
1	Bacteria	Firmicutes	Bacilli	Lactobacillales	Leuconostocaceae	Oenococcus	1.63843e-06
1	Bacteria	Firmicutes	Bacilli	Lactobacillales	Leuconostocaceae	Weissella	0.000774975
1	Bacteria	Firmicutes	Bacilli	Lactobacillales	Streptococcaceae	Lactococcus	0.000393586
1	Bacteria	Firmicutes	Bacilli	Lactobacillales	Streptococcaceae	Lactovum	6.5537e-06
1	Bacteria	Firmicutes	Bacilli	Lactobacillales	Streptococcaceae	Streptococcus	0.00109738
1	Bacteria	Firmicutes	Clostridia	Clostridiales	Catabacteriaceae	Catabacter	2.00252e-06
1	Bacteria	Firmicutes	Clostridia	Clostridiales	Christensenellaceae	Christensenella	2.36662e-06
1	Bacteria	Firmicutes	Clostridia	Clostridiales	Clostridiaceae_1	Anaerobacter	0.000177132
1	Bacteria	Firmicutes	Clostridia	Clostridiales	Clostridiaceae_1	Clostridium_sensu_stricto	0.00689195
1	Bacteria	Firmicutes	Clostridia	Clostridiales	Clostridiaceae_1	Oceanirhabdus	1.27433e-06
1	Bacteria	Firmicutes	Clostridia	Clostridiales	Clostridiaceae_3	Brassicibacter	5.46142e-07
1	Bacteria	Firmicutes	Clostridia	Clostridiales	Clostridiales_Incertae_Sedis_III	Tepidanaerobacter	3.64095e-07
1	Bacteria	Firmicutes	Clostridia	Clostridiales	Clostridiales_Incertae_Sedis_IV	Mahella	3.64095e-07
1	Bacteria	Firmicutes	Clostridia	Clostridiales	Clostridiales_Incertae_Sedis_XI	Anaerococcus	1.96611e-05
1	Bacteria	Firmicutes	Clostridia	Clostridiales	Clostridiales_Incertae_Sedis_XI	Anaerosalibacter	3.64095e-07
1	Bacteria	Firmicutes	Clostridia	Clostridiales	Clostridiales_Incertae_Sedis_XI	Dethiosulfatibacter	2.54866e-06
1	Bacteria	Firmicutes	Clostridia	Clostridiales	Clostridiales_Incertae_Sedis_XI	Finegoldia	1.20151e-05
1	Bacteria	Firmicutes	Clostridia	Clostridiales	Clostridiales_Incertae_Sedis_XI	Gallicola	1.09228e-06
1	Bacteria	Firmicutes	Clostridia	Clostridiales	Clostridiales_Incertae_Sedis_XI	Helcococcus	7.28189e-07
1	Bacteria	Firmicutes	Clostridia	Clostridiales	Clostridiales_Incertae_Sedis_XI	Murdochiella	2.73071e-06
1	Bacteria	Firmicutes	Clostridia	Clostridiales	Clostridiales_Incertae_Sedis_XI	Parvimonas	1.82047e-07
1	Bacteria	Firmicutes	Clostridia	Clostridiales	Clostridiales_Incertae_Sedis_XIII	Anaerovorax	0.000202255
1	Bacteria	Firmicutes	Clostridia	Clostridiales	Clostridiales_Incertae_Sedis_XIII	Mogibacterium	3.62274e-05
1	Bacteria	Firmicutes	Clostridia	Clostridiales	Defluviitaleaceae	Defluviitalea	3.64095e-07
1	Bacteria	Firmicutes	Clostridia	Clostridiales	Eubacteriaceae	Anaerofustis	3.0948e-06
1	Bacteria	Firmicutes	Clostridia	Clostridiales	Eubacteriaceae	Eubacterium	1.58381e-05
1	Bacteria	Firmicutes	Clostridia	Clostridiales	Eubacteriaceae	Garciella	2.18457e-06
1	Bacteria	Firmicutes	Clostridia	Clostridiales	Gracilibacteraceae	Gracilibacter	7.28189e-07
1	Bacteria	Firmicutes	Clostridia	Clostridiales	Lachnospiraceae	Acetatifactor	3.0948e-06
1	Bacteria	Firmicutes	Clostridia	Clostridiales	Lachnospiraceae	Acetitomaculum	7.28189e-07
1	Bacteria	Firmicutes	Clostridia	Clostridiales	Lachnospiraceae	Anaerosporobacter	0.000599846
1	Bacteria	Firmicutes	Clostridia	Clostridiales	Lachnospiraceae	Anaerostipes	0.0128687
1	Bacteria	Firmicutes	Clostridia	Clostridiales	Lachnospiraceae	Blautia	0.0097723
1	Bacteria	Firmicutes	Clostridia	Clostridiales	Lachnospiraceae	Butyrivibrio	0.000927895
1	Bacteria	Firmicutes	Clostridia	Clostridiales	Lachnospiraceae	Catonella	1.82047e-06
1	Bacteria	Firmicutes	Clostridia	Clostridiales	Lachnospiraceae	Cellulosilyticum	1.32895e-05
1	Bacteria	Firmicutes	Clostridia	Clostridiales	Lachnospiraceae	Clostridium_XlVa	0.00656936
1	Bacteria	Firmicutes	Clostridia	Clostridiales	Lachnospiraceae	Clostridium_XlVb	0.00388999
1	Bacteria	Firmicutes	Clostridia	Clostridiales	Lachnospiraceae	Coprococcus	0.00176386
1	Bacteria	Firmicutes	Clostridia	Clostridiales	Lachnospiraceae	Dorea	0.00528101
1	Bacteria	Firmicutes	Clostridia	Clostridiales	Lachnospiraceae	Eisenbergiella	0.00162241
1	Bacteria	Firmicutes	Clostridia	Clostridiales	Lachnospiraceae	Fusicatenibacter	0.00435494
1	Bacteria	Firmicutes	Clostridia	Clostridiales	Lachnospiraceae	Hespellia	9.83056e-06
1	Bacteria	Firmicutes	Clostridia	Clostridiales	Lachnospiraceae	Howardella	2.00252e-06
1	Bacteria	Firmicutes	Clostridia	Clostridiales	Lachnospiraceae	Hungatella	0.000525753
1	Bacteria	Firmicutes	Clostridia	Clostridiales	Lachnospiraceae	Johnsonella	0.000152738
1	Bacteria	Firmicutes	Clostridia	Clostridiales	Lachnospiraceae	Lachnoanaerobaculum	2.73071e-05
1	Bacteria	Firmicutes	Clostridia	Clostridiales	Lachnospiraceae	Lachnobacterium	4.55118e-06
1	Bacteria	Firmicutes	Clostridia	Clostridiales	Lachnospiraceae	Lachnospira	0.000327321
1	Bacteria	Firmicutes	Clostridia	Clostridiales	Lachnospiraceae	Lactonifactor	1.83868e-05
1	Bacteria	Firmicutes	Clostridia	Clostridiales	Lachnospiraceae	Marvinbryantia	2.82173e-05
1	Bacteria	Firmicutes	Clostridia	Clostridiales	Lachnospiraceae	Mobilitalea	1.63843e-06
1	Bacteria	Firmicutes	Clostridia	Clostridiales	Lachnospiraceae	Moryella	5.27937e-06
1	Bacteria	Firmicutes	Clostridia	Clostridiales	Lachnospiraceae	Murimonas	1.49279e-05
1	Bacteria	Firmicutes	Clostridia	Clostridiales	Lachnospiraceae	Oribacterium	0.00974499
1	Bacteria	Firmicutes	Clostridia	Clostridiales	Lachnospiraceae	Parasporobacterium	3.56813e-05
1	Bacteria	Firmicutes	Clostridia	Clostridiales	Lachnospiraceae	Pseudobutyrivibrio	7.17266e-05
1	Bacteria	Firmicutes	Clostridia	Clostridiales	Lachnospiraceae	Robinsoniella	1.41997e-05
1	Bacteria	Firmicutes	Clostridia	Clostridiales	Lachnospiraceae	Roseburia	0.00135425
1	Bacteria	Firmicutes	Clostridia	Clostridiales	Lachnospiraceae	Ruminococcus2	0.0111508
1	Bacteria	Firmicutes	Clostridia	Clostridiales	Lachnospiraceae	Shuttleworthia	2.51225e-05
1	Bacteria	Firmicutes	Clostridia	Clostridiales	Lachnospiraceae	Sporobacterium	5.64347e-06
1	Bacteria	Firmicutes	Clostridia	Clostridiales	Lachnospiraceae	Stomatobaculum	1.27433e-06
1	Bacteria	Firmicutes	Clostridia	Clostridiales	Lachnospiraceae	Syntrophococcus	1.83868e-05
1	Bacteria	Firmicutes	Clostridia	Clostridiales	Natranaerovirga	unclassified	0.000932264
1	Bacteria	Firmicutes	Clostridia	Clostridiales	Peptococcaceae_1	Dehalobacter	1.45638e-06
1	Bacteria	Firmicutes	Clostridia	Clostridiales	Peptococcaceae_1	Desulfitibacter	5.46142e-07
1	Bacteria	Firmicutes	Clostridia	Clostridiales	Peptococcaceae_1	Desulfonispora	3.64095e-07
1	Bacteria	Firmicutes	Clostridia	Clostridiales	Peptococcaceae_1	Thermincola	3.64095e-07
1	Bacteria	Firmicutes	Clostridia	Clostridiales	Peptoniphilaceae	Peptoniphilus	1.9297e-05
1	Bacteria	Firmicutes	Clostridia	Clostridiales	Peptostreptococcaceae	Acetoanaerobium	1.82047e-07
1	Bacteria	Firmicutes	Clostridia	Clostridiales	Peptostreptococcaceae	Asaccharospora	9.10237e-07
1	Bacteria	Firmicutes	Clostridia	Clostridiales	Peptostreptococcaceae	Clostridium_XI	4.18709e-06
1	Bacteria	Firmicutes	Clostridia	Clostridiales	Peptostreptococcaceae	Intestinibacter	1.89329e-05
1	Bacteria	Firmicutes	Clostridia	Clostridiales	Peptostreptococcaceae	Peptostreptococcus	7.28189e-07
1	Bacteria	Firmicutes	Clostridia	Clostridiales	Peptostreptococcaceae	Romboutsia	0.00218129
1	Bacteria	Firmicutes	Clostridia	Clostridiales	Peptostreptococcaceae	Sporacetigenium	1.82047e-07
1	Bacteria	Firmicutes	Clostridia	Clostridiales	Peptostreptococcaceae	Terrisporobacter	0.000110139
1	Bacteria	Firmicutes	Clostridia	Clostridiales	Ruminococcaceae	Acetanaerobacterium	0.000142361
1	Bacteria	Firmicutes	Clostridia	Clostridiales	Ruminococcaceae	Acetivibrio	2.91276e-06
1	Bacteria	Firmicutes	Clostridia	Clostridiales	Ruminococcaceae	Anaerobacterium	7.28189e-07
1	Bacteria	Firmicutes	Clostridia	Clostridiales	Ruminococcaceae	Anaerotruncus	0.000131438
1	Bacteria	Firmicutes	Clostridia	Clostridiales	Ruminococcaceae	Butyricicoccus	0.000341885
1	Bacteria	Firmicutes	Clostridia	Clostridiales	Ruminococcaceae	Clostridium_IV	0.00727625
1	Bacteria	Firmicutes	Clostridia	Clostridiales	Ruminococcaceae	Ercella	1.82047e-06
1	Bacteria	Firmicutes	Clostridia	Clostridiales	Ruminococcaceae	Faecalibacterium	0.101134
1	Bacteria	Firmicutes	Clostridia	Clostridiales	Ruminococcaceae	Fastidiosipila	2.18457e-06
1	Bacteria	Firmicutes	Clostridia	Clostridiales	Ruminococcaceae	Flavonifractor	0.000467862
1	Bacteria	Firmicutes	Clostridia	Clostridiales	Ruminococcaceae	Gemmiger	0.0063043
1	Bacteria	Firmicutes	Clostridia	Clostridiales	Ruminococcaceae	Hydrogenoanaerobacterium	1.96611e-05
1	Bacteria	Firmicutes	Clostridia	Clostridiales	Ruminococcaceae	Intestinimonas	0.000428357
1	Bacteria	Firmicutes	Clostridia	Clostridiales	Ruminococcaceae	Oscillibacter	0.00235114
1	Bacteria	Firmicutes	Clostridia	Clostridiales	Ruminococcaceae	Papillibacter	4.55118e-06
1	Bacteria	Firmicutes	Clostridia	Clostridiales	Ruminococcaceae	Pseudobacteroides	3.64095e-07
1	Bacteria	Firmicutes	Clostridia	Clostridiales	Ruminococcaceae	Pseudoflavonifractor	4.6058e-05
1	Bacteria	Firmicutes	Clostridia	Clostridiales	Ruminococcaceae	Ruminococcus	8.97493e-05
1	Bacteria	Firmicutes	Clostridia	Clostridiales	Ruminococcaceae	Saccharofermentans	2.93096e-05
1	Bacteria	Firmicutes	Clostridia	Clostridiales	Ruminococcaceae	Sporobacter	0.000887845
1	Bacteria	Firmicutes	Clostridia	Clostridiales	Ruminococcaceae	Subdoligranulum	0.00106589
1	Bacteria	Firmicutes	Clostridia	Clostridiales	Vallitalea	unclassified	8.35597e-05
1	Bacteria	Firmicutes	Clostridia	Halanaerobiales	Anoxybacter	unclassified	3.64095e-05
1	Bacteria	Firmicutes	Clostridia	Halanaerobiales	Halanaerobiaceae	Halarsenatibacter	3.64095e-07
1	Bacteria	Firmicutes	Clostridia	Halanaerobiales	Halanaerobiaceae	Halocella	5.46142e-07
1	Bacteria	Firmicutes	Clostridia	Halanaerobiales	Halanaerobiaceae	Halothermothrix	3.64095e-07
1	Bacteria	Firmicutes	Clostridia	Thermoanaerobacterales	Thermodesulfobiaceae	Thermodesulfobium	1.82047e-07
1	Bacteria	Firmicutes	Erysipelotrichia	Erysipelotrichales	Erysipelotrichaceae	Allobaculum	3.64095e-07
1	Bacteria	Firmicutes	Erysipelotrichia	Erysipelotrichales	Erysipelotrichaceae	Bulleidia	3.64095e-07
1	Bacteria	Firmicutes	Erysipelotrichia	Erysipelotrichales	Erysipelotrichaceae	Catenibacterium	9.46646e-06
1	Bacteria	Firmicutes	Erysipelotrichia	Erysipelotrichales	Erysipelotrichaceae	Clostridium_XVIII	0.0187864
1	Bacteria	Firmicutes	Erysipelotrichia	Erysipelotrichales	Erysipelotrichaceae	Coprobacillus	6.18961e-06
1	Bacteria	Firmicutes	Erysipelotrichia	Erysipelotrichales	Erysipelotrichaceae	Faecalicoccus	9.66671e-05
1	Bacteria	Firmicutes	Erysipelotrichia	Erysipelotrichales	Erysipelotrichaceae	Holdemanella	5.46142e-07
1	Bacteria	Firmicutes	Erysipelotrichia	Erysipelotrichales	Erysipelotrichaceae	Holdemania	0.000126523
1	Bacteria	Firmicutes	Erysipelotrichia	Erysipelotrichales	Erysipelotrichaceae	Kandleria	3.64095e-06
1	Bacteria	Firmicutes	Erysipelotrichia	Erysipelotrichales	Erysipelotrichaceae	Sharpea	1.09228e-06
1	Bacteria	Firmicutes	Erysipelotrichia	Erysipelotrichales	Erysipelotrichaceae	Solobacterium	6.00756e-06
1	Bacteria	Firmicutes	Erysipelotrichia	Erysipelotrichales	Erysipelotrichaceae	Turicibacter	0.000131802
1	Bacteria	Firmicutes	Negativicutes	Selenomonadales	Acidaminococcaceae	Phascolarctobacterium	0.0148214
1	Bacteria	Firmicutes	Negativicutes	Selenomonadales	Acidaminococcaceae	Succiniclasticum	1.82047e-07
1	Bacteria	Firmicutes	Negativicutes	Selenomonadales	Veillonellaceae	Acetonema	3.64095e-07
1	Bacteria	Firmicutes	Negativicutes	Selenomonadales	Veillonellaceae	Anaerosinus	2.71251e-05
1	Bacteria	Firmicutes	Negativicutes	Selenomonadales	Veillonellaceae	Anaerovibrio	2.73071e-06
1	Bacteria	Firmicutes	Negativicutes	Selenomonadales	Veillonellaceae	Centipeda	9.10237e-07
1	Bacteria	Firmicutes	Negativicutes	Selenomonadales	Veillonellaceae	Dialister	7.91906e-05
1	Bacteria	Firmicutes	Negativicutes	Selenomonadales	Veillonellaceae	Megasphaera	2.63969e-05
1	Bacteria	Firmicutes	Negativicutes	Selenomonadales	Veillonellaceae	Negativicoccus	3.0948e-06
1	Bacteria	Firmicutes	Negativicutes	Selenomonadales	Veillonellaceae	Pelosinus	3.64095e-07
1	Bacteria	Firmicutes	Negativicutes	Selenomonadales	Veillonellaceae	Veillonella	0.0190447
1	Bacteria	Fusobacteria	Fusobacteriia	Fusobacteriales	Fusobacteriaceae	Cetobacterium	6.37166e-06
1	Bacteria	Fusobacteria	Fusobacteriia	Fusobacteriales	Fusobacteriaceae	Fusobacterium	0.00917136
1	Bacteria	Fusobacteria	Fusobacteriia	Fusobacteriales	Fusobacteriaceae	Propionigenium	8.99314e-05
1	Bacteria	Fusobacteria	Fusobacteriia	Fusobacteriales	Fusobacteriaceae	Psychrilyobacter	3.64095e-07
1	Bacteria	Fusobacteria	Fusobacteriia	Fusobacteriales	Leptotrichiaceae	Leptotrichia	2.54866e-06
1	Bacteria	Ignavibacteriae	Ignavibacteria	Ignavibacteriales	Ignavibacteriaceae	Melioribacter	0.000750399
1	Bacteria	Lentisphaerae	Lentisphaeria	Victivallales	Victivallaceae	Victivallis	1.09228e-06
1	Bacteria	Lentisphaerae	Oligosphaeria	Oligosphaerales	Oligosphaeraceae	Oligosphaera	3.64095e-07
1	Bacteria	Planctomycetes	Phycisphaerae	Phycisphaerales	Phycisphaeraceae	Phycisphaera	5.46142e-07
1	Bacteria	Planctomycetes	Planctomycetia	Planctomycetales	Planctomycetaceae	Gimesia	3.64095e-07
1	Bacteria	Planctomycetes	Planctomycetia	Planctomycetales	Planctomycetaceae	Planctomicrobium	5.46142e-07
1	Bacteria	Proteobacteria	Alphaproteobacteria	Caulobacterales	Caulobacteraceae	Brevundimonas	7.28189e-07
1	Bacteria	Proteobacteria	Alphaproteobacteria	Caulobacterales	Caulobacteraceae	Phenylobacterium	4.2235e-05
1	Bacteria	Proteobacteria	Alphaproteobacteria	Caulobacterales	Hyphomonadaceae	Robiginitomaculum	1.51099e-05
1	Bacteria	Proteobacteria	Alphaproteobacteria	Rhizobiales	Aurantimonadaceae	Aureimonas	1.27433e-06
1	Bacteria	Proteobacteria	Alphaproteobacteria	Rhizobiales	Bradyrhizobiaceae	Bosea	7.28189e-07
1	Bacteria	Proteobacteria	Alphaproteobacteria	Rhizobiales	Bradyrhizobiaceae	Bradyrhizobium	1.45638e-06
1	Bacteria	Proteobacteria	Alphaproteobacteria	Rhizobiales	Methylobacteriaceae	Microvirga	3.64095e-06
1	Bacteria	Proteobacteria	Alphaproteobacteria	Rhizobiales	Rhizobiaceae	Rhizobium	1.23792e-05
1	Bacteria	Proteobacteria	Alphaproteobacteria	Rhizobiales	Rhodobiaceae	Roseospirillum	5.46142e-07
1	Bacteria	Proteobacteria	Alphaproteobacteria	Rhizobiales	Xanthobacteraceae	Labrys	2.18457e-06
1	Bacteria	Proteobacteria	Alphaproteobacteria	Rhodobacterales	Rhodobacteraceae	Nereida	5.46142e-07
1	Bacteria	Proteobacteria	Alphaproteobacteria	Rhodobacterales	Rhodobacteraceae	Paracoccus	1.09228e-05
1	Bacteria	Proteobacteria	Alphaproteobacteria	Rhodobacterales	Rhodobacteraceae	Pseudopelagicola	7.28189e-07
1	Bacteria	Proteobacteria	Alphaproteobacteria	Rhodobacterales	Rhodobacteraceae	Roseibaca	5.46142e-07
1	Bacteria	Proteobacteria	Alphaproteobacteria	Rhodospirillales	Rhodospirillaceae	Aestuariispira	1.82047e-07
1	Bacteria	Proteobacteria	Alphaproteobacteria	Rhodospirillales	Rhodospirillaceae	Phaeovibrio	5.46142e-07
1	Bacteria	Proteobacteria	Alphaproteobacteria	Sphingomonadales	Erythrobacteraceae	Porphyrobacter	6.00756e-06
1	Bacteria	Proteobacteria	Alphaproteobacteria	Sphingomonadales	Sphingomonadaceae	Sphingomonas	5.46142e-06
1	Bacteria	Proteobacteria	Betaproteobacteria	Burkholderiales	Alcaligenaceae	Achromobacter	3.64095e-07
1	Bacteria	Proteobacteria	Betaproteobacteria	Burkholderiales	Burkholderiaceae	Burkholderia	1.45638e-05
1	Bacteria	Proteobacteria	Betaproteobacteria	Burkholderiales	Burkholderiaceae	Cupriavidus	4.55118e-06
1	Bacteria	Proteobacteria	Betaproteobacteria	Burkholderiales	Burkholderiaceae	Lautropia	2.18457e-06
1	Bacteria	Proteobacteria	Betaproteobacteria	Burkholderiales	Burkholderiaceae	Ralstonia	9.83056e-06
1	Bacteria	Proteobacteria	Betaproteobacteria	Burkholderiales	Burkholderiales_incertae_sedis	Aquabacterium	3.64095e-07
1	Bacteria	Proteobacteria	Betaproteobacteria	Burkholderiales	Comamonadaceae	Caenimonas	7.28189e-07
1	Bacteria	Proteobacteria	Betaproteobacteria	Burkholderiales	Comamonadaceae	Comamonas	4.73323e-06
1	Bacteria	Proteobacteria	Betaproteobacteria	Burkholderiales	Comamonadaceae	Diaphorobacter	1.09228e-06
1	Bacteria	Proteobacteria	Betaproteobacteria	Burkholderiales	Comamonadaceae	Ottowia	3.64095e-07
1	Bacteria	Proteobacteria	Betaproteobacteria	Burkholderiales	Comamonadaceae	Pelomonas	4.80605e-05
1	Bacteria	Proteobacteria	Betaproteobacteria	Burkholderiales	Comamonadaceae	Variovorax	0.000292914
1	Bacteria	Proteobacteria	Betaproteobacteria	Burkholderiales	Comamonadaceae	Xenophilus	7.28189e-07
1	Bacteria	Proteobacteria	Betaproteobacteria	Burkholderiales	Comamonadaceae	Zhizhongheella	3.64095e-07
1	Bacteria	Proteobacteria	Betaproteobacteria	Burkholderiales	Oxalobacteraceae	Collimonas	3.64095e-07
1	Bacteria	Proteobacteria	Betaproteobacteria	Burkholderiales	Oxalobacteraceae	Herbaspirillum	3.64095e-07
1	Bacteria	Proteobacteria	Betaproteobacteria	Burkholderiales	Oxalobacteraceae	Herminiimonas	1.69304e-05
1	Bacteria	Proteobacteria	Betaproteobacteria	Burkholderiales	Oxalobacteraceae	Janthinobacterium	1.09228e-05
1	Bacteria	Proteobacteria	Betaproteobacteria	Burkholderiales	Oxalobacteraceae	Massilia	4.33273e-05
1	Bacteria	Proteobacteria	Betaproteobacteria	Burkholderiales	Oxalobacteraceae	Undibacterium	1.31074e-05
1	Bacteria	Proteobacteria	Betaproteobacteria	Burkholderiales	Sutterellaceae	Sutterella	0.00358215
1	Bacteria	Proteobacteria	Betaproteobacteria	Ferritrophicales	Ferritrophicaceae	Ferritrophicum	9.06596e-05
1	Bacteria	Proteobacteria	Betaproteobacteria	Gallionellales	Gallionellaceae	Gallionella	1.45638e-06
1	Bacteria	Proteobacteria	Betaproteobacteria	Hydrogenophilales	Hydrogenophilaceae	Tepidiphilus	1.82047e-07
1	Bacteria	Proteobacteria	Betaproteobacteria	Neisseriales	Neisseriaceae	Alysiella	1.45638e-06
1	Bacteria	Proteobacteria	Betaproteobacteria	Neisseriales	Neisseriaceae	Aquitalea	3.64095e-07
1	Bacteria	Proteobacteria	Betaproteobacteria	Neisseriales	Neisseriaceae	Eikenella	1.71124e-05
1	Bacteria	Proteobacteria	Betaproteobacteria	Neisseriales	Neisseriaceae	Microvirgula	2.36662e-06
1	Bacteria	Proteobacteria	Betaproteobacteria	Neisseriales	Neisseriaceae	Morococcus	3.64095e-07
1	Bacteria	Proteobacteria	Betaproteobacteria	Neisseriales	Neisseriaceae	Neisseria	3.71377e-05
1	Bacteria	Proteobacteria	Betaproteobacteria	Neisseriales	Neisseriaceae	Paludibacterium	2.18457e-06
1	Bacteria	Proteobacteria	Betaproteobacteria	Neisseriales	Neisseriaceae	Simonsiella	1.82047e-07
1	Bacteria	Proteobacteria	Betaproteobacteria	Neisseriales	Neisseriaceae	Vogesella	3.64095e-07
1	Bacteria	Proteobacteria	Betaproteobacteria	Rhodocyclales	Rhodocyclaceae	Azoarcus	2.00252e-05
1	Bacteria	Proteobacteria	Betaproteobacteria	Rhodocyclales	Rhodocyclaceae	Azovibrio	1.09228e-06
1	Bacteria	Proteobacteria	Betaproteobacteria	Rhodocyclales	Rhodocyclaceae	Rhodocyclus	7.28189e-07
1	Bacteria	Proteobacteria	Betaproteobacteria	Rhodocyclales	Rhodocyclaceae	Zoogloea	9.10237e-07
1	Bacteria	Proteobacteria	Deltaproteobacteria	Bdellovibrionales	Bdellovibrionaceae	Vampirovibrio	4.07786e-05
1	Bacteria	Proteobacteria	Deltaproteobacteria	Desulfobacterales	Desulfobacteraceae	Desulfatirhabdium	1.09228e-06
1	Bacteria	Proteobacteria	Deltaproteobacteria	Desulfobacterales	Desulfobacteraceae	Desulfatitalea	0.000257415
1	Bacteria	Proteobacteria	Deltaproteobacteria	Desulfobacterales	Desulfobacteraceae	Desulfoluna	9.10237e-07
1	Bacteria	Proteobacteria	Deltaproteobacteria	Desulfobacterales	Desulfobulbaceae	Desulfurivibrio	1.82047e-06
1	Bacteria	Proteobacteria	Deltaproteobacteria	Desulfovibrionales	Desulfovibrionaceae	Bilophila	0.000443103
1	Bacteria	Proteobacteria	Deltaproteobacteria	Desulfovibrionales	Desulfovibrionaceae	Lawsonia	7.28189e-07
1	Bacteria	Proteobacteria	Deltaproteobacteria	Myxococcales	Kofleriaceae	Kofleria	3.64095e-07
1	Bacteria	Proteobacteria	Epsilonproteobacteria	Campylobacterales	Campylobacteraceae	Arcobacter	8.37418e-06
1	Bacteria	Proteobacteria	Epsilonproteobacteria	Campylobacterales	Campylobacteraceae	Campylobacter	0.00502396
1	Bacteria	Proteobacteria	Epsilonproteobacteria	Campylobacterales	Helicobacteraceae	Helicobacter	1.45638e-06
1	Bacteria	Proteobacteria	Epsilonproteobacteria	Campylobacterales	Hydrogenimonaceae	Hydrogenimonas	2.73071e-06
1	Bacteria	Proteobacteria	Epsilonproteobacteria	Nautiliales	Nautiliaceae	Nitratiruptor	2.36662e-06
1	Bacteria	Proteobacteria	Gammaproteobacteria	Aeromonadales	Aeromonadaceae	Aeromonas	7.28189e-07
1	Bacteria	Proteobacteria	Gammaproteobacteria	Aeromonadales	Aeromonadaceae	Oceanimonas	3.64095e-07
1	Bacteria	Proteobacteria	Gammaproteobacteria	Aeromonadales	Aeromonadaceae	Tolumonas	3.64095e-07
1	Bacteria	Proteobacteria	Gammaproteobacteria	Aeromonadales	Aeromonadaceae	Zobellella	1.09228e-06
1	Bacteria	Proteobacteria	Gammaproteobacteria	Alteromonadales	Alteromonadaceae	Salinimonas	1.31074e-05
1	Bacteria	Proteobacteria	Gammaproteobacteria	Alteromonadales	Ferrimonadaceae	Paraferrimonas	1.82047e-07
1	Bacteria	Proteobacteria	Gammaproteobacteria	Arenicellales	Arenicellaceae	Perspicuibacter	3.64095e-07
1	Bacteria	Proteobacteria	Gammaproteobacteria	Chromatiales	Chromatiaceae	Thioflavicoccus	0.00011469
1	Bacteria	Proteobacteria	Gammaproteobacteria	Chromatiales	Ectothiorhodospiraceae	Nitrococcus	7.28189e-07
1	Bacteria	Proteobacteria	Gammaproteobacteria	Chromatiales	Ectothiorhodospiraceae	Oceanococcus	1.27433e-06
1	Bacteria	Proteobacteria	Gammaproteobacteria	Chromatiales	Ectothiorhodospiraceae	Thiohalomonas	1.82047e-07
1	Bacteria	Proteobacteria	Gammaproteobacteria	Chromatiales	Thioalkalispiraceae	Thiohalophilus	5.46142e-07
1	Bacteria	Proteobacteria	Gammaproteobacteria	Enterobacteriales	Enterobacteriaceae	Biostraticola	9.46646e-06
1	Bacteria	Proteobacteria	Gammaproteobacteria	Enterobacteriales	Enterobacteriaceae	Budvicia	2.00252e-06
1	Bacteria	Proteobacteria	Gammaproteobacteria	Enterobacteriales	Enterobacteriaceae	Buttiauxella	5.46142e-07
1	Bacteria	Proteobacteria	Gammaproteobacteria	Enterobacteriales	Enterobacteriaceae	Cedecea	7.09985e-06
1	Bacteria	Proteobacteria	Gammaproteobacteria	Enterobacteriales	Enterobacteriaceae	Cosenzaea	2.18457e-06
1	Bacteria	Proteobacteria	Gammaproteobacteria	Enterobacteriales	Enterobacteriaceae	Cronobacter	0.047891
1	Bacteria	Proteobacteria	Gammaproteobacteria	Enterobacteriales	Enterobacteriaceae	Edwardsiella	4.73323e-06
1	Bacteria	Proteobacteria	Gammaproteobacteria	Enterobacteriales	Enterobacteriaceae	Erwinia	3.64095e-06
1	Bacteria	Proteobacteria	Gammaproteobacteria	Enterobacteriales	Enterobacteriaceae	Escherichia/Shigella	7.88265e-05
1	Bacteria	Proteobacteria	Gammaproteobacteria	Enterobacteriales	Enterobacteriaceae	Ewingella	7.28189e-07
1	Bacteria	Proteobacteria	Gammaproteobacteria	Enterobacteriales	Enterobacteriaceae	Hafnia	1.94791e-05
1	Bacteria	Proteobacteria	Gammaproteobacteria	Enterobacteriales	Enterobacteriaceae	Kosakonia	9.28441e-06
1	Bacteria	Proteobacteria	Gammaproteobacteria	Enterobacteriales	Enterobacteriaceae	Leclercia	3.64095e-07
1	Bacteria	Proteobacteria	Gammaproteobacteria	Enterobacteriales	Enterobacteriaceae	Lelliottia	3.20403e-05
1	Bacteria	Proteobacteria	Gammaproteobacteria	Enterobacteriales	Enterobacteriaceae	Lonsdalea	1.45638e-06
1	Bacteria	Proteobacteria	Gammaproteobacteria	Enterobacteriales	Enterobacteriaceae	Mangrovibacter	4.00504e-06
1	Bacteria	Proteobacteria	Gammaproteobacteria	Enterobacteriales	Enterobacteriaceae	Morganella	1.25613e-05
1	Bacteria	Proteobacteria	Gammaproteobacteria	Enterobacteriales	Enterobacteriaceae	Obesumbacterium	5.84372e-05
1	Bacteria	Proteobacteria	Gammaproteobacteria	Enterobacteriales	Enterobacteriaceae	Phaseolibacter	9.10237e-07
1	Bacteria	Proteobacteria	Gammaproteobacteria	Enterobacteriales	Enterobacteriaceae	Plesiomonas	0.000779891
1	Bacteria	Proteobacteria	Gammaproteobacteria	Enterobacteriales	Enterobacteriaceae	Pluralibacter	2.73071e-06
1	Bacteria	Proteobacteria	Gammaproteobacteria	Enterobacteriales	Enterobacteriaceae	Pragia	3.64095e-07
1	Bacteria	Proteobacteria	Gammaproteobacteria	Enterobacteriales	Enterobacteriaceae	Proteus	0.000126341
1	Bacteria	Proteobacteria	Gammaproteobacteria	Enterobacteriales	Enterobacteriaceae	Providencia	3.27685e-06
1	Bacteria	Proteobacteria	Gammaproteobacteria	Enterobacteriales	Enterobacteriaceae	Pseudocitrobacter	0.000234477
1	Bacteria	Proteobacteria	Gammaproteobacteria	Enterobacteriales	Enterobacteriaceae	Rahnella	3.64095e-07
1	Bacteria	Proteobacteria	Gammaproteobacteria	Enterobacteriales	Enterobacteriaceae	Raoultella	1.31074e-05
1	Bacteria	Proteobacteria	Gammaproteobacteria	Enterobacteriales	Enterobacteriaceae	Rosenbergiella	2.54866e-06
1	Bacteria	Proteobacteria	Gammaproteobacteria	Enterobacteriales	Enterobacteriaceae	Salmonella	0.00166774
1	Bacteria	Proteobacteria	Gammaproteobacteria	Enterobacteriales	Enterobacteriaceae	Serratia	5.82551e-06
1	Bacteria	Proteobacteria	Gammaproteobacteria	Enterobacteriales	Enterobacteriaceae	Shimwellia	3.64095e-07
1	Bacteria	Proteobacteria	Gammaproteobacteria	Enterobacteriales	Enterobacteriaceae	Tatumella	1.82047e-07
1	Bacteria	Proteobacteria	Gammaproteobacteria	Enterobacteriales	Enterobacteriaceae	Yersinia	1.82047e-07
1	Bacteria	Proteobacteria	Gammaproteobacteria	Enterobacteriales	Enterobacteriaceae	Yokenella	5.46142e-07
1	Bacteria	Proteobacteria	Gammaproteobacteria	Gammaproteobacteria_incertae_sedis	Alkalimonas	unclassified	0.00018496
1	Bacteria	Proteobacteria	Gammaproteobacteria	Gammaproteobacteria_incertae_sedis	Candidatus_Carsonella	unclassified	0.000210083
1	Bacteria	Proteobacteria	Gammaproteobacteria	Gammaproteobacteria_incertae_sedis	Cocleimonas	unclassified	1.09228e-06
1	Bacteria	Proteobacteria	Gammaproteobacteria	Gammaproteobacteria_incertae_sedis	Litorivivens	unclassified	7.28189e-07
1	Bacteria	Proteobacteria	Gammaproteobacteria	Methylococcales	Methylococcaceae	Methylosphaera	3.64095e-07
1	Bacteria	Proteobacteria	Gammaproteobacteria	Oceanospirillales	Oceanospirillaceae	Balneatrix	3.64095e-07
1	Bacteria	Proteobacteria	Gammaproteobacteria	Pasteurellales	Pasteurellaceae	Aggregatibacter	9.10237e-07
1	Bacteria	Proteobacteria	Gammaproteobacteria	Pasteurellales	Pasteurellaceae	Avibacterium	4.91528e-06
1	Bacteria	Proteobacteria	Gammaproteobacteria	Pasteurellales	Pasteurellaceae	Basfia	1.09228e-06
1	Bacteria	Proteobacteria	Gammaproteobacteria	Pasteurellales	Pasteurellaceae	Bisgaardia	2.45764e-05
1	Bacteria	Proteobacteria	Gammaproteobacteria	Pasteurellales	Pasteurellaceae	Cricetibacter	5.46142e-07
1	Bacteria	Proteobacteria	Gammaproteobacteria	Pasteurellales	Pasteurellaceae	Gallibacterium	7.28189e-07
1	Bacteria	Proteobacteria	Gammaproteobacteria	Pasteurellales	Pasteurellaceae	Haemophilus	0.00142962
1	Bacteria	Proteobacteria	Gammaproteobacteria	Pasteurellales	Pasteurellaceae	Histophilus	5.53424e-05
1	Bacteria	Proteobacteria	Gammaproteobacteria	Pasteurellales	Pasteurellaceae	Mesocricetibacter	3.64095e-07
1	Bacteria	Proteobacteria	Gammaproteobacteria	Pasteurellales	Pasteurellaceae	Seminibacterium	3.64095e-07
1	Bacteria	Proteobacteria	Gammaproteobacteria	Pasteurellales	Pasteurellaceae	Vespertiliibacter	3.4589e-06
1	Bacteria	Proteobacteria	Gammaproteobacteria	Pseudomonadales	Moraxellaceae	Acinetobacter	0.000174219
1	Bacteria	Proteobacteria	Gammaproteobacteria	Pseudomonadales	Moraxellaceae	Enhydrobacter	8.01008e-06
1	Bacteria	Proteobacteria	Gammaproteobacteria	Pseudomonadales	Moraxellaceae	Psychrobacter	3.64095e-06
1	Bacteria	Proteobacteria	Gammaproteobacteria	Pseudomonadales	Pseudomonadaceae	Cellvibrio	2.18457e-05
1	Bacteria	Proteobacteria	Gammaproteobacteria	Pseudomonadales	Pseudomonadaceae	Pseudomonas	5.7527e-05
1	Bacteria	Proteobacteria	Gammaproteobacteria	Thiotrichales	Thiotrichaceae	Beggiatoa	5.46142e-07
1	Bacteria	Proteobacteria	Gammaproteobacteria	Xanthomonadales	Xanthomonadaceae	Lysobacter	6.42627e-05
1	Bacteria	Proteobacteria	Gammaproteobacteria	Xanthomonadales	Xanthomonadaceae	Silanimonas	1.09228e-06
1	Bacteria	Proteobacteria	Gammaproteobacteria	Xanthomonadales	Xanthomonadaceae	Stenotrophomonas	6.9178e-06
1	Bacteria	Proteobacteria	Oligoflexia	Oligoflexales	Oligoflexaceae	Oligoflexus	3.64095e-07
1	Bacteria	Spirochaetes	Spirochaetia	Spirochaetales	Brevinemataceae	Brevinema	5.46142e-07
1	Bacteria	Synergistetes	Synergistia	Synergistales	Synergistaceae	Fretibacterium	1.82047e-07
1	Bacteria	Synergistetes	Synergistia	Synergistales	Synergistaceae	Pyramidobacter	1.27433e-06
1	Bacteria	Synergistetes	Synergistia	Synergistales	Synergistaceae	Thermovirga	3.4589e-06
1	Bacteria	Tenericutes	Mollicutes	Anaeroplasmatales	Anaeroplasmataceae	Asteroleplasma	8.81109e-05
1	Bacteria	Thermotogae	Thermotogae	Petrotogales	Petrotogaceae	Defluviitoga	1.45638e-06
1	Bacteria	Thermotogae	Thermotogae	Petrotogales	Petrotogaceae	Oceanotoga	1.82047e-07
1	Bacteria	Verrucomicrobia	Opitutae	Opitutales	Opitutaceae	Opitutus	7.28189e-07
1	Bacteria	Verrucomicrobia	Opitutae	Puniceicoccales	Puniceicoccaceae	Cerasicoccus	9.10237e-07
1	Bacteria	Verrucomicrobia	Opitutae	Puniceicoccales	Puniceicoccaceae	Puniceicoccus	5.46142e-07
1	Bacteria	Verrucomicrobia	Spartobacteria	Terrimicrobium	unclassified		5.46142e-07
1	Bacteria	Verrucomicrobia	Verrucomicrobiae	Verrucomicrobiales	Verrucomicrobiaceae	Brevifollis	5.46142e-07
1	Bacteria	Verrucomicrobia	Verrucomicrobiae	Verrucomicrobiales	Verrucomicrobiaceae	Luteolibacter	3.64095e-07
2	Archaea	Woesearchaeota	Woesearchaeota_Incertae_Sedis_AR20	unclassified	unclassified		2.14952e-06
2	Bacteria	Acidobacteria	Acidobacteria_Gp6	Gp6	unclassified		3.86913e-05
2	Bacteria	Actinobacteria	Actinobacteria	Actinomycetales	Actinomycetaceae	Actinomyces	2.14952e-06
2	Bacteria	Actinobacteria	Actinobacteria	Actinomycetales	Actinomycetaceae	Varibaculum	4.29903e-06
2	Bacteria	Actinobacteria	Actinobacteria	Actinomycetales	Corynebacteriaceae	Corynebacterium	0.000279975
2	Bacteria	Actinobacteria	Actinobacteria	Actinomycetales	Dermabacteraceae	Brachybacterium	2.57942e-05
2	Bacteria	Actinobacteria	Actinobacteria	Actinomycetales	Intrasporangiaceae	Knoellia	2.14952e-05
2	Bacteria	Actinobacteria	Actinobacteria	Actinomycetales	Micrococcaceae	Arthrobacter	5.37379e-07
2	Bacteria	Actinobacteria	Actinobacteria	Actinomycetales	Nocardiaceae	Williamsia	1.50466e-05
2	Bacteria	Actinobacteria	Actinobacteria	Actinomycetales	Propionibacteriaceae	Propionibacterium	8.59807e-06
2	Bacteria	Actinobacteria	Actinobacteria	Bifidobacteriales	Bifidobacteriaceae	Alloscardovia	2.14952e-06
2	Bacteria	Actinobacteria	Actinobacteria	Coriobacteriales	Coriobacteriaceae	Asaccharobacter	6.44855e-06
2	Bacteria	Actinobacteria	Actinobacteria	Coriobacteriales	Coriobacteriaceae	Atopobium	5.37379e-07
2	Bacteria	Actinobacteria	Actinobacteria	Coriobacteriales	Coriobacteriaceae	Eggerthella	0.00200389
2	Bacteria	Actinobacteria	Actinobacteria	Coriobacteriales	Coriobacteriaceae	Gordonibacter	5.42753e-05
2	Bacteria	Bacteroidetes	Bacteroidia	Bacteroidales	Bacteroidaceae	Bacteroides	0.617122
2	Bacteria	Bacteroidetes	Bacteroidia	Bacteroidales	Bacteroidales_incertae_sedis	Phocaeicola	1.61214e-05
2	Bacteria	Bacteroidetes	Bacteroidia	Bacteroidales	Marinilabiliaceae	Geofilum	2.14952e-06
2	Bacteria	Bacteroidetes	Bacteroidia	Bacteroidales	Porphyromonadaceae	Microbacter	6.98593e-06
2	Bacteria	Bacteroidetes	Bacteroidia	Bacteroidales	Porphyromonadaceae	Paludibacter	1.9883e-05
2	Bacteria	Bacteroidetes	Bacteroidia	Bacteroidales	Porphyromonadaceae	Parabacteroides	2.14952e-06
2	Bacteria	Bacteroidetes	Bacteroidia	Bacteroidales	Porphyromonadaceae	Petrimonas	2.14952e-06
2	Bacteria	Bacteroidetes	Bacteroidia	Bacteroidales	Porphyromonadaceae	Porphyromonas	1.07476e-05
2	Bacteria	Bacteroidetes	Bacteroidia	Bacteroidales	Porphyromonadaceae	Proteiniphilum	5.37379e-07
2	Bacteria	Bacteroidetes	Bacteroidia	Bacteroidales	Porphyromonadaceae	Tannerella	5.37379e-07
2	Bacteria	Bacteroidetes	Bacteroidia	Bacteroidales	Prevotellaceae	Alloprevotella	2.36447e-05
2	Bacteria	Bacteroidetes	Bacteroidia	Bacteroidales	Prevotellaceae	Prevotella	1.71961e-05
2	Bacteria	Bacteroidetes	Bacteroidia	Bacteroidales	Rikenellaceae	Alistipes	0.00329843
2	Bacteria	Bacteroidetes	Cytophagia	Cytophagales	Flammeovirgaceae	Fulvitalea	2.14952e-06
2	Bacteria	Bacteroidetes	Flavobacteriia	Flavobacteriales	Flavobacteriaceae	Cloacibacterium	0.000326727
2	Bacteria	Bacteroidetes	Flavobacteriia	Flavobacteriales	Flavobacteriaceae	Epilithonimonas	2.14952e-06
2	Bacteria	Bacteroidetes	Flavobacteriia	Flavobacteriales	Flavobacteriaceae	Postechiella	6.98593e-06
2	Bacteria	Bacteroidetes	Flavobacteriia	Flavobacteriales	Flavobacteriaceae	Pseudozobellia	2.14952e-06
2	Bacteria	Bacteroidetes	Flavobacteriia	Flavobacteriales	Flavobacteriaceae	Soonwooa	5.37379e-07
2	Bacteria	Bacteroidetes	Sphingobacteriia	Sphingobacteriales	Chitinophagaceae	Ferruginibacter	5.37379e-07
2	Bacteria	Bacteroidetes	Sphingobacteriia	Sphingobacteriales	Sphingobacteriaceae	Pseudopedobacter	1.39719e-05
2	Bacteria	Bacteroidetes	Sphingobacteriia	Sphingobacteriales	Sphingobacteriaceae	Solitalea	1.07476e-05
2	Bacteria	Chlorobi	Chlorobia	Chlorobiales	Chlorobiaceae	Chloroherpeton	2.14952e-06
2	Bacteria	Firmicutes	Bacilli	Bacillales	Bacillales_incertae_sedis	Hydrogenibacillus	2.14952e-06
2	Bacteria	Firmicutes	Bacilli	Bacillales	Planococcaceae	Rummeliibacillus	5.37379e-07
2	Bacteria	Firmicutes	Bacilli	Lactobacillales	Carnobacteriaceae	Granulicatella	2.14952e-06
2	Bacteria	Firmicutes	Bacilli	Lactobacillales	Carnobacteriaceae	Isobaculum	2.14952e-06
2	Bacteria	Firmicutes	Bacilli	Lactobacillales	Carnobacteriaceae	Trichococcus	2.14952e-06
2	Bacteria	Firmicutes	Bacilli	Lactobacillales	Enterococcaceae	Enterococcus	0.000108013
2	Bacteria	Firmicutes	Bacilli	Lactobacillales	Enterococcaceae	Vagococcus	2.14952e-06
2	Bacteria	Firmicutes	Bacilli	Lactobacillales	Lactobacillaceae	Lactobacillus	8.06069e-06
2	Bacteria	Firmicutes	Bacilli	Lactobacillales	Lactobacillaceae	Pediococcus	7.52331e-06
2	Bacteria	Firmicutes	Bacilli	Lactobacillales	Leuconostocaceae	Leuconostoc	0.000126284
2	Bacteria	Firmicutes	Bacilli	Lactobacillales	Leuconostocaceae	Oenococcus	2.14952e-06
2	Bacteria	Firmicutes	Bacilli	Lactobacillales	Leuconostocaceae	Weissella	0.000148317
2	Bacteria	Firmicutes	Bacilli	Lactobacillales	Streptococcaceae	Lactococcus	0.000236447
2	Bacteria	Firmicutes	Bacilli	Lactobacillales	Streptococcaceae	Lactovum	2.6869e-06
2	Bacteria	Firmicutes	Bacilli	Lactobacillales	Streptococcaceae	Streptococcus	0.000114462
2	Bacteria	Firmicutes	Clostridia	Clostridiales	Christensenellaceae	Christensenella	7.52331e-06
2	Bacteria	Firmicutes	Clostridia	Clostridiales	Clostridiaceae_1	Anaerobacter	9.13545e-06
2	Bacteria	Firmicutes	Clostridia	Clostridiales	Clostridiaceae_1	Clostridium_sensu_stricto	0.000154228
2	Bacteria	Firmicutes	Clostridia	Clostridiales	Clostridiales_Incertae_Sedis_XI	Anaerococcus	7.3621e-05
2	Bacteria	Firmicutes	Clostridia	Clostridiales	Clostridiales_Incertae_Sedis_XI	Finegoldia	3.97661e-05
2	Bacteria	Firmicutes	Clostridia	Clostridiales	Clostridiales_Incertae_Sedis_XI	Helcococcus	4.29903e-06
2	Bacteria	Firmicutes	Clostridia	Clostridiales	Clostridiales_Incertae_Sedis_XI	Murdochiella	2.57942e-05
2	Bacteria	Firmicutes	Clostridia	Clostridiales	Clostridiales_Incertae_Sedis_XI	Parvimonas	4.29903e-06
2	Bacteria	Firmicutes	Clostridia	Clostridiales	Clostridiales_Incertae_Sedis_XIII	Anaerovorax	0.00210653
2	Bacteria	Firmicutes	Clostridia	Clostridiales	Clostridiales_Incertae_Sedis_XIII	Mogibacterium	0.000538991
2	Bacteria	Firmicutes	Clostridia	Clostridiales	Defluviitaleaceae	Defluviitalea	2.14952e-06
2	Bacteria	Firmicutes	Clostridia	Clostridiales	Eubacteriaceae	Anaerofustis	3.49297e-05
2	Bacteria	Firmicutes	Clostridia	Clostridiales	Eubacteriaceae	Eubacterium	0.000132733
2	Bacteria	Firmicutes	Clostridia	Clostridiales	Lachnospiraceae	Acetatifactor	7.52331e-06
2	Bacteria	Firmicutes	Clostridia	Clostridiales	Lachnospiraceae	Anaerosporobacter	0.000737822
2	Bacteria	Firmicutes	Clostridia	Clostridiales	Lachnospiraceae	Anaerostipes	0.0707025
2	Bacteria	Firmicutes	Clostridia	Clostridiales	Lachnospiraceae	Blautia	0.000384226
2	Bacteria	Firmicutes	Clostridia	Clostridiales	Lachnospiraceae	Butyrivibrio	1.02102e-05
2	Bacteria	Firmicutes	Clostridia	Clostridiales	Lachnospiraceae	Clostridium_XlVa	0.0490101
2	Bacteria	Firmicutes	Clostridia	Clostridiales	Lachnospiraceae	Clostridium_XlVb	0.000731911
2	Bacteria	Firmicutes	Clostridia	Clostridiales	Lachnospiraceae	Coprococcus	0.000368105
2	Bacteria	Firmicutes	Clostridia	Clostridiales	Lachnospiraceae	Dorea	0.000849059
2	Bacteria	Firmicutes	Clostridia	Clostridiales	Lachnospiraceae	Eisenbergiella	0.0166421
2	Bacteria	Firmicutes	Clostridia	Clostridiales	Lachnospiraceae	Fusicatenibacter	0.00890975
2	Bacteria	Firmicutes	Clostridia	Clostridiales	Lachnospiraceae	Hespellia	2.14952e-06
2	Bacteria	Firmicutes	Clostridia	Clostridiales	Lachnospiraceae	Hungatella	0.00618309
2	Bacteria	Firmicutes	Clostridia	Clostridiales	Lachnospiraceae	Johnsonella	0.000132195
2	Bacteria	Firmicutes	Clostridia	Clostridiales	Lachnospiraceae	Lachnoanaerobaculum	1.66588e-05
2	Bacteria	Firmicutes	Clostridia	Clostridiales	Lachnospiraceae	Lachnospira	5.37379e-07
2	Bacteria	Firmicutes	Clostridia	Clostridiales	Lachnospiraceae	Lactonifactor	2.14952e-06
2	Bacteria	Firmicutes	Clostridia	Clostridiales	Lachnospiraceae	Marvinbryantia	2.09578e-05
2	Bacteria	Firmicutes	Clostridia	Clostridiales	Lachnospiraceae	Moryella	1.82709e-05
2	Bacteria	Firmicutes	Clostridia	Clostridiales	Lachnospiraceae	Murimonas	2.41821e-05
2	Bacteria	Firmicutes	Clostridia	Clostridiales	Lachnospiraceae	Oribacterium	0.000753406
2	Bacteria	Firmicutes	Clostridia	Clostridiales	Lachnospiraceae	Parasporobacterium	1.1285e-05
2	Bacteria	Firmicutes	Clostridia	Clostridiales	Lachnospiraceae	Pseudobutyrivibrio	5.69622e-05
2	Bacteria	Firmicutes	Clostridia	Clostridiales	Lachnospiraceae	Robinsoniella	4.83641e-06
2	Bacteria	Firmicutes	Clostridia	Clostridiales	Lachnospiraceae	Roseburia	2.36447e-05
2	Bacteria	Firmicutes	Clostridia	Clostridiales	Lachnospiraceae	Ruminococcus2	0.0628562
2	Bacteria	Firmicutes	Clostridia	Clostridiales	Lachnospiraceae	Shuttleworthia	2.31073e-05
2	Bacteria	Firmicutes	Clostridia	Clostridiales	Lachnospiraceae	Stomatobaculum	2.6869e-06
2	Bacteria	Firmicutes	Clostridia	Clostridiales	Lachnospiraceae	Syntrophococcus	8.59807e-06
2	Bacteria	Firmicutes	Clostridia	Clostridiales	Natranaerovirga	unclassified	2.95559e-05
2	Bacteria	Firmicutes	Clostridia	Clostridiales	Peptoniphilaceae	Peptoniphilus	4.13782e-05
2	Bacteria	Firmicutes	Clostridia	Clostridiales	Peptostreptococcaceae	Clostridium_XI	2.14952e-06
2	Bacteria	Firmicutes	Clostridia	Clostridiales	Peptostreptococcaceae	Intestinibacter	9.72657e-05
2	Bacteria	Firmicutes	Clostridia	Clostridiales	Peptostreptococcaceae	Romboutsia	0.000496538
2	Bacteria	Firmicutes	Clostridia	Clostridiales	Peptostreptococcaceae	Terrisporobacter	1.88083e-05
2	Bacteria	Firmicutes	Clostridia	Clostridiales	Ruminococcaceae	Acetanaerobacterium	9.40414e-05
2	Bacteria	Firmicutes	Clostridia	Clostridiales	Ruminococcaceae	Acetivibrio	4.29903e-06
2	Bacteria	Firmicutes	Clostridia	Clostridiales	Ruminococcaceae	Anaerotruncus	1.39719e-05
2	Bacteria	Firmicutes	Clostridia	Clostridiales	Ruminococcaceae	Butyricicoccus	0.000922143
2	Bacteria	Firmicutes	Clostridia	Clostridiales	Ruminococcaceae	Clostridium_IV	0.000549739
2	Bacteria	Firmicutes	Clostridia	Clostridiales	Ruminococcaceae	Ercella	5.91117e-06
2	Bacteria	Firmicutes	Clostridia	Clostridiales	Ruminococcaceae	Faecalibacterium	0.0977278
2	Bacteria	Firmicutes	Clostridia	Clostridiales	Ruminococcaceae	Flavonifractor	0.00147887
2	Bacteria	Firmicutes	Clostridia	Clostridiales	Ruminococcaceae	Gemmiger	4.19156e-05
2	Bacteria	Firmicutes	Clostridia	Clostridiales	Ruminococcaceae	Hydrogenoanaerobacterium	2.31073e-05
2	Bacteria	Firmicutes	Clostridia	Clostridiales	Ruminococcaceae	Intestinimonas	0.00209685
2	Bacteria	Firmicutes	Clostridia	Clostridiales	Ruminococcaceae	Oscillibacter	0.00476387
2	Bacteria	Firmicutes	Clostridia	Clostridiales	Ruminococcaceae	Papillibacter	2.14952e-06
2	Bacteria	Firmicutes	Clostridia	Clostridiales	Ruminococcaceae	Pseudobacteroides	5.37379e-07
2	Bacteria	Firmicutes	Clostridia	Clostridiales	Ruminococcaceae	Pseudoflavonifractor	0.000572846
2	Bacteria	Firmicutes	Clostridia	Clostridiales	Ruminococcaceae	Ruminococcus	0.000118223
2	Bacteria	Firmicutes	Clostridia	Clostridiales	Ruminococcaceae	Saccharofermentans	2.14952e-06
2	Bacteria	Firmicutes	Clostridia	Clostridiales	Ruminococcaceae	Sporobacter	8.06069e-06
2	Bacteria	Firmicutes	Clostridia	Clostridiales	Ruminococcaceae	Subdoligranulum	0.00342149
2	Bacteria	Firmicutes	Clostridia	Halanaerobiales	Anoxybacter	unclassified	6.44855e-06
2	Bacteria	Firmicutes	Erysipelotrichia	Erysipelotrichales	Erysipelotrichaceae	Clostridium_XVIII	0.00738467
2	Bacteria	Firmicutes	Erysipelotrichia	Erysipelotrichales	Erysipelotrichaceae	Coprobacillus	0.000122522
2	Bacteria	Firmicutes	Erysipelotrichia	Erysipelotrichales	Erysipelotrichaceae	Erysipelothrix	5.37379e-07
2	Bacteria	Firmicutes	Erysipelotrichia	Erysipelotrichales	Erysipelotrichaceae	Faecalicoccus	2.20326e-05
2	Bacteria	Firmicutes	Erysipelotrichia	Erysipelotrichales	Erysipelotrichaceae	Holdemania	2.14952e-06
2	Bacteria	Firmicutes	Erysipelotrichia	Erysipelotrichales	Erysipelotrichaceae	Turicibacter	4.94389e-05
2	Bacteria	Firmicutes	Negativicutes	Selenomonadales	Acidaminococcaceae	Phascolarctobacterium	0.0246791
2	Bacteria	Firmicutes	Negativicutes	Selenomonadales	Veillonellaceae	Anaerosinus	2.14952e-06
2	Bacteria	Firmicutes	Negativicutes	Selenomonadales	Veillonellaceae	Anaerovibrio	8.59807e-06
2	Bacteria	Firmicutes	Negativicutes	Selenomonadales	Veillonellaceae	Dialister	0.000799083
2	Bacteria	Firmicutes	Negativicutes	Selenomonadales	Veillonellaceae	Negativicoccus	6.44855e-06
2	Bacteria	Firmicutes	Negativicutes	Selenomonadales	Veillonellaceae	Pelosinus	2.14952e-06
2	Bacteria	Firmicutes	Negativicutes	Selenomonadales	Veillonellaceae	Veillonella	0.000124135
2	Bacteria	Fusobacteria	Fusobacteriia	Fusobacteriales	Fusobacteriaceae	Fusobacterium	3.76166e-06
2	Bacteria	Nitrospirae	Nitrospira	Nitrospirales	Nitrospiraceae	Nitrospira	1.50466e-05
2	Bacteria	Proteobacteria	Alphaproteobacteria	Caulobacterales	Hyphomonadaceae	Robiginitomaculum	2.14952e-06
2	Bacteria	Proteobacteria	Alphaproteobacteria	Rhodospirillales	Reyranella	unclassified	1.28971e-05
2	Bacteria	Proteobacteria	Betaproteobacteria	Burkholderiales	Burkholderiaceae	Ralstonia	6.2336e-05
2	Bacteria	Proteobacteria	Betaproteobacteria	Burkholderiales	Burkholderiales_incertae_sedis	Aquabacterium	4.29903e-05
2	Bacteria	Proteobacteria	Betaproteobacteria	Burkholderiales	Comamonadaceae	Comamonas	1.50466e-05
2	Bacteria	Proteobacteria	Betaproteobacteria	Burkholderiales	Comamonadaceae	Pelomonas	0.000152616
2	Bacteria	Proteobacteria	Betaproteobacteria	Burkholderiales	Comamonadaceae	Polaromonas	2.14952e-06
2	Bacteria	Proteobacteria	Betaproteobacteria	Burkholderiales	Comamonadaceae	Variovorax	0.00102854
2	Bacteria	Proteobacteria	Betaproteobacteria	Burkholderiales	Oxalobacteraceae	Undibacterium	3.86913e-05
2	Bacteria	Proteobacteria	Betaproteobacteria	Burkholderiales	Sutterellaceae	Sutterella	0.000237522
2	Bacteria	Proteobacteria	Betaproteobacteria	Neisseriales	Neisseriaceae	Microvirgula	2.14952e-06
2	Bacteria	Proteobacteria	Betaproteobacteria	Neisseriales	Neisseriaceae	Neisseria	3.22428e-05
2	Bacteria	Proteobacteria	Betaproteobacteria	Rhodocyclales	Rhodocyclaceae	Azoarcus	0.000124672
2	Bacteria	Proteobacteria	Deltaproteobacteria	Desulfobacterales	Desulfobulbaceae	Desulfoprunum	2.14952e-06
2	Bacteria	Proteobacteria	Gammaproteobacteria	Chromatiales	Chromatiaceae	Thioflavicoccus	6.44855e-05
2	Bacteria	Proteobacteria	Gammaproteobacteria	Enterobacteriales	Enterobacteriaceae	Budvicia	2.14952e-06
2	Bacteria	Proteobacteria	Gammaproteobacteria	Enterobacteriales	Enterobacteriaceae	Cedecea	1.07476e-06
2	Bacteria	Proteobacteria	Gammaproteobacteria	Enterobacteriales	Enterobacteriaceae	Cronobacter	0.00516798
2	Bacteria	Proteobacteria	Gammaproteobacteria	Enterobacteriales	Enterobacteriaceae	Erwinia	7.52331e-06
2	Bacteria	Proteobacteria	Gammaproteobacteria	Enterobacteriales	Enterobacteriaceae	Escherichia/Shigella	7.52331e-06
2	Bacteria	Proteobacteria	Gammaproteobacteria	Enterobacteriales	Enterobacteriaceae	Hafnia	1.07476e-06
2	Bacteria	Proteobacteria	Gammaproteobacteria	Enterobacteriales	Enterobacteriaceae	Klebsiella	4.29903e-06
2	Bacteria	Proteobacteria	Gammaproteobacteria	Enterobacteriales	Enterobacteriaceae	Kosakonia	1.02102e-05
2	Bacteria	Proteobacteria	Gammaproteobacteria	Enterobacteriales	Enterobacteriaceae	Lelliottia	9.67283e-06
2	Bacteria	Proteobacteria	Gammaproteobacteria	Enterobacteriales	Enterobacteriaceae	Mangrovibacter	4.83641e-06
2	Bacteria	Proteobacteria	Gammaproteobacteria	Enterobacteriales	Enterobacteriaceae	Obesumbacterium	4.72894e-05
2	Bacteria	Proteobacteria	Gammaproteobacteria	Enterobacteriales	Enterobacteriaceae	Plesiomonas	2.14952e-06
2	Bacteria	Proteobacteria	Gammaproteobacteria	Enterobacteriales	Enterobacteriaceae	Pluralibacter	4.29903e-06
2	Bacteria	Proteobacteria	Gammaproteobacteria	Enterobacteriales	Enterobacteriaceae	Pseudocitrobacter	3.33175e-05
2	Bacteria	Proteobacteria	Gammaproteobacteria	Enterobacteriales	Enterobacteriaceae	Salmonella	0.000862494
2	Bacteria	Proteobacteria	Gammaproteobacteria	Enterobacteriales	Enterobacteriaceae	Tatumella	5.37379e-07
2	Bacteria	Proteobacteria	Gammaproteobacteria	Gammaproteobacteria_incertae_sedis	Alkalimonas	unclassified	4.46025e-05
2	Bacteria	Proteobacteria	Gammaproteobacteria	Gammaproteobacteria_incertae_sedis	Candidatus_Carsonella	unclassified	2.14952e-06
2	Bacteria	Proteobacteria	Gammaproteobacteria	Pseudomonadales	Moraxellaceae	Acinetobacter	6.71724e-05
2	Bacteria	Proteobacteria	Gammaproteobacteria	Pseudomonadales	Pseudomonadaceae	Pseudomonas	2.09578e-05
2	Bacteria	Proteobacteria	Gammaproteobacteria	Xanthomonadales	Xanthomonadaceae	Lysobacter	0.000128971
2	Bacteria	Proteobacteria	Gammaproteobacteria	Xanthomonadales	Xanthomonadaceae	Silanimonas	1.07476e-06
2	Bacteria	Proteobacteria	Gammaproteobacteria	Xanthomonadales	Xanthomonadaceae	Vulcaniibacterium	2.14952e-06
2	Bacteria	Verrucomicrobia	Verrucomicrobiae	Verrucomicrobiales	Verrucomicrobiaceae	Akkermansia	0.000234297
3	Archaea	Parvarchaeota	Candidatus_Parvarchaeum	unclassified	unclassified		4.0298e-06
3	Bacteria	Actinobacteria	Actinobacteria	Actinomycetales	Corynebacteriaceae	Corynebacterium	0.000128954
3	Bacteria	Actinobacteria	Actinobacteria	Actinomycetales	Propionibacteriaceae	Propionibacterium	2.0149e-05
3	Bacteria	Actinobacteria	Actinobacteria	Bifidobacteriales	Bifidobacteriaceae	Bifidobacterium	2.0149e-05
3	Bacteria	Actinobacteria	Actinobacteria	Coriobacteriales	Coriobacteriaceae	Asaccharobacter	1.61192e-05
3	Bacteria	Actinobacteria	Actinobacteria	Coriobacteriales	Coriobacteriaceae	Eggerthella	0.00211162
3	Bacteria	Actinobacteria	Actinobacteria	Coriobacteriales	Coriobacteriaceae	Gordonibacter	0.000229699
3	Bacteria	Bacteroidetes	Bacteroidia	Bacteroidales	Bacteroidaceae	Bacteroides	0.56082
3	Bacteria	Bacteroidetes	Bacteroidia	Bacteroidales	Bacteroidales_incertae_sedis	Phocaeicola	6.04471e-05
3	Bacteria	Bacteroidetes	Bacteroidia	Bacteroidales	Marinilabiliaceae	Alkaliflexus	4.0298e-06
3	Bacteria	Bacteroidetes	Bacteroidia	Bacteroidales	Porphyromonadaceae	Paludibacter	8.05961e-06
3	Bacteria	Bacteroidetes	Bacteroidia	Bacteroidales	Porphyromonadaceae	Tannerella	8.05961e-06
3	Bacteria	Bacteroidetes	Bacteroidia	Bacteroidales	Prevotellaceae	Alloprevotella	8.46259e-05
3	Bacteria	Bacteroidetes	Bacteroidia	Bacteroidales	Prolixibacteraceae	Mangrovibacterium	4.0298e-06
3	Bacteria	Bacteroidetes	Bacteroidia	Bacteroidales	Rikenellaceae	Alistipes	0.00545636
3	Bacteria	Bacteroidetes	Cytophagia	Cytophagales	Cyclobacteriaceae	Nitritalea	8.05961e-06
3	Bacteria	Bacteroidetes	Flavobacteriia	Flavobacteriales	Flavobacteriaceae	Postechiella	4.0298e-06
3	Bacteria	Bacteroidetes	Sphingobacteriia	Sphingobacteriales	Sphingobacteriaceae	Nubsella	4.0298e-06
3	Bacteria	Bacteroidetes	Sphingobacteriia	Sphingobacteriales	Sphingobacteriaceae	Pseudopedobacter	2.41788e-05
3	Bacteria	Bacteroidetes	Sphingobacteriia	Sphingobacteriales	Sphingobacteriaceae	Solitalea	8.86557e-05
3	Bacteria	Chlorobi	Chlorobia	Chlorobiales	Chlorobiaceae	Chloroherpeton	4.0298e-06
3	Bacteria	Firmicutes	Bacilli	Bacillales	Planococcaceae	Lysinibacillus	4.0298e-06
3	Bacteria	Firmicutes	Bacilli	Bacillales	Staphylococcaceae	Staphylococcus	8.05961e-06
3	Bacteria	Firmicutes	Bacilli	Lactobacillales	Enterococcaceae	Pilibacter	4.0298e-06
3	Bacteria	Firmicutes	Bacilli	Lactobacillales	Leuconostocaceae	Leuconostoc	4.0298e-05
3	Bacteria	Firmicutes	Bacilli	Lactobacillales	Leuconostocaceae	Weissella	9.26855e-05
3	Bacteria	Firmicutes	Bacilli	Lactobacillales	Streptococcaceae	Lactococcus	4.43278e-05
3	Bacteria	Firmicutes	Bacilli	Lactobacillales	Streptococcaceae	Streptococcus	5.23875e-05
3	Bacteria	Firmicutes	Clostridia	Clostridiales	Catabacteriaceae	Catabacter	8.05961e-06
3	Bacteria	Firmicutes	Clostridia	Clostridiales	Christensenellaceae	Christensenella	3.62682e-05
3	Bacteria	Firmicutes	Clostridia	Clostridiales	Clostridiaceae_1	Anaerobacter	8.05961e-06
3	Bacteria	Firmicutes	Clostridia	Clostridiales	Clostridiaceae_1	Clostridium_sensu_stricto	0.000217609
3	Bacteria	Firmicutes	Clostridia	Clostridiales	Clostridiaceae_1	Fonticella	4.0298e-06
3	Bacteria	Firmicutes	Clostridia	Clostridiales	Clostridiales_Incertae_Sedis_XI	Anaerococcus	5.64173e-05
3	Bacteria	Firmicutes	Clostridia	Clostridiales	Clostridiales_Incertae_Sedis_XI	Anaerosalibacter	8.05961e-06
3	Bacteria	Firmicutes	Clostridia	Clostridiales	Clostridiales_Incertae_Sedis_XI	Finegoldia	1.20894e-05
3	Bacteria	Firmicutes	Clostridia	Clostridiales	Clostridiales_Incertae_Sedis_XIII	Anaerovorax	0.000769693
3	Bacteria	Firmicutes	Clostridia	Clostridiales	Clostridiales_Incertae_Sedis_XIII	Mogibacterium	0.000342533
3	Bacteria	Firmicutes	Clostridia	Clostridiales	Eubacteriaceae	Anaerofustis	6.04471e-05
3	Bacteria	Firmicutes	Clostridia	Clostridiales	Eubacteriaceae	Eubacterium	0.000265967
3	Bacteria	Firmicutes	Clostridia	Clostridiales	Eubacteriaceae	Garciella	1.20894e-05
3	Bacteria	Firmicutes	Clostridia	Clostridiales	Lachnospiraceae	Anaerosporobacter	0.00194237
3	Bacteria	Firmicutes	Clostridia	Clostridiales	Lachnospiraceae	Anaerostipes	0.0254079
3	Bacteria	Firmicutes	Clostridia	Clostridiales	Lachnospiraceae	Blautia	0.000342533
3	Bacteria	Firmicutes	Clostridia	Clostridiales	Lachnospiraceae	Butyrivibrio	4.0298e-06
3	Bacteria	Firmicutes	Clostridia	Clostridiales	Lachnospiraceae	Catonella	4.0298e-06
3	Bacteria	Firmicutes	Clostridia	Clostridiales	Lachnospiraceae	Cellulosilyticum	8.05961e-06
3	Bacteria	Firmicutes	Clostridia	Clostridiales	Lachnospiraceae	Clostridium_XlVa	0.0443923
3	Bacteria	Firmicutes	Clostridia	Clostridiales	Lachnospiraceae	Clostridium_XlVb	0.000471487
3	Bacteria	Firmicutes	Clostridia	Clostridiales	Lachnospiraceae	Coprococcus	0.000338504
3	Bacteria	Firmicutes	Clostridia	Clostridiales	Lachnospiraceae	Dorea	0.00310295
3	Bacteria	Firmicutes	Clostridia	Clostridiales	Lachnospiraceae	Eisenbergiella	0.01271
3	Bacteria	Firmicutes	Clostridia	Clostridiales	Lachnospiraceae	Fusicatenibacter	0.0153415
3	Bacteria	Firmicutes	Clostridia	Clostridiales	Lachnospiraceae	Hespellia	4.0298e-06
3	Bacteria	Firmicutes	Clostridia	Clostridiales	Lachnospiraceae	Hungatella	0.00355026
3	Bacteria	Firmicutes	Clostridia	Clostridiales	Lachnospiraceae	Johnsonella	7.25365e-05
3	Bacteria	Firmicutes	Clostridia	Clostridiales	Lachnospiraceae	Lachnoanaerobaculum	2.41788e-05
3	Bacteria	Firmicutes	Clostridia	Clostridiales	Lachnospiraceae	Lactonifactor	3.62682e-05
3	Bacteria	Firmicutes	Clostridia	Clostridiales	Lachnospiraceae	Marvinbryantia	2.41788e-05
3	Bacteria	Firmicutes	Clostridia	Clostridiales	Lachnospiraceae	Murimonas	3.22384e-05
3	Bacteria	Firmicutes	Clostridia	Clostridiales	Lachnospiraceae	Oribacterium	0.00212371
3	Bacteria	Firmicutes	Clostridia	Clostridiales	Lachnospiraceae	Parasporobacterium	8.05961e-06
3	Bacteria	Firmicutes	Clostridia	Clostridiales	Lachnospiraceae	Pseudobutyrivibrio	9.67153e-05
3	Bacteria	Firmicutes	Clostridia	Clostridiales	Lachnospiraceae	Robinsoniella	4.0298e-06
3	Bacteria	Firmicutes	Clostridia	Clostridiales	Lachnospiraceae	Roseburia	1.61192e-05
3	Bacteria	Firmicutes	Clostridia	Clostridiales	Lachnospiraceae	Ruminococcus2	0.0444971
3	Bacteria	Firmicutes	Clostridia	Clostridiales	Lachnospiraceae	Shuttleworthia	1.61192e-05
3	Bacteria	Firmicutes	Clostridia	Clostridiales	Lachnospiraceae	Sporobacterium	4.0298e-06
3	Bacteria	Firmicutes	Clostridia	Clostridiales	Lachnospiraceae	Stomatobaculum	4.0298e-06
3	Bacteria	Firmicutes	Clostridia	Clostridiales	Lachnospiraceae	Syntrophococcus	4.0298e-06
3	Bacteria	Firmicutes	Clostridia	Clostridiales	Natranaerovirga	unclassified	3.62682e-05
3	Bacteria	Firmicutes	Clostridia	Clostridiales	Peptococcaceae_1	Desulfitispora	8.05961e-06
3	Bacteria	Firmicutes	Clostridia	Clostridiales	Peptostreptococcaceae	Intestinibacter	1.61192e-05
3	Bacteria	Firmicutes	Clostridia	Clostridiales	Peptostreptococcaceae	Romboutsia	4.83577e-05
3	Bacteria	Firmicutes	Clostridia	Clostridiales	Ruminococcaceae	Acetanaerobacterium	0.000157162
3	Bacteria	Firmicutes	Clostridia	Clostridiales	Ruminococcaceae	Acetivibrio	4.0298e-06
3	Bacteria	Firmicutes	Clostridia	Clostridiales	Ruminococcaceae	Anaerofilum	8.05961e-06
3	Bacteria	Firmicutes	Clostridia	Clostridiales	Ruminococcaceae	Anaerotruncus	5.23875e-05
3	Bacteria	Firmicutes	Clostridia	Clostridiales	Ruminococcaceae	Butyricicoccus	0.00161595
3	Bacteria	Firmicutes	Clostridia	Clostridiales	Ruminococcaceae	Clostridium_IV	0.00433204
3	Bacteria	Firmicutes	Clostridia	Clostridiales	Ruminococcaceae	Faecalibacterium	0.2071
3	Bacteria	Firmicutes	Clostridia	Clostridiales	Ruminococcaceae	Flavonifractor	0.00232923
3	Bacteria	Firmicutes	Clostridia	Clostridiales	Ruminococcaceae	Gemmiger	0.000104775
3	Bacteria	Firmicutes	Clostridia	Clostridiales	Ruminococcaceae	Hydrogenoanaerobacterium	2.41788e-05
3	Bacteria	Firmicutes	Clostridia	Clostridiales	Ruminococcaceae	Intestinimonas	0.00232117
3	Bacteria	Firmicutes	Clostridia	Clostridiales	Ruminococcaceae	Oscillibacter	0.00467054
3	Bacteria	Firmicutes	Clostridia	Clostridiales	Ruminococcaceae	Pseudoflavonifractor	0.000173282
3	Bacteria	Firmicutes	Clostridia	Clostridiales	Ruminococcaceae	Ruminococcus	0.000229699
3	Bacteria	Firmicutes	Clostridia	Clostridiales	Ruminococcaceae	Saccharofermentans	8.05961e-06
3	Bacteria	Firmicutes	Clostridia	Clostridiales	Ruminococcaceae	Subdoligranulum	0.00385652
3	Bacteria	Firmicutes	Clostridia	Halanaerobiales	Anoxybacter	unclassified	0.000108805
3	Bacteria	Firmicutes	Erysipelotrichia	Erysipelotrichales	Erysipelotrichaceae	Catenisphaera	8.05961e-06
3	Bacteria	Firmicutes	Erysipelotrichia	Erysipelotrichales	Erysipelotrichaceae	Clostridium_XVIII	0.00465039
3	Bacteria	Firmicutes	Erysipelotrichia	Erysipelotrichales	Erysipelotrichaceae	Coprobacillus	0.000552083
3	Bacteria	Firmicutes	Erysipelotrichia	Erysipelotrichales	Erysipelotrichaceae	Faecalicoccus	0.000177311
3	Bacteria	Firmicutes	Erysipelotrichia	Erysipelotrichales	Erysipelotrichaceae	Faecalitalea	4.0298e-06
3	Bacteria	Firmicutes	Erysipelotrichia	Erysipelotrichales	Erysipelotrichaceae	Kandleria	2.0149e-05
3	Bacteria	Firmicutes	Negativicutes	Selenomonadales	Acidaminococcaceae	Phascolarctobacterium	0.0386619
3	Bacteria	Firmicutes	Negativicutes	Selenomonadales	Veillonellaceae	Anaerospora	2.41788e-05
3	Bacteria	Firmicutes	Negativicutes	Selenomonadales	Veillonellaceae	Anaerovibrio	8.05961e-06
3	Bacteria	Firmicutes	Negativicutes	Selenomonadales	Veillonellaceae	Dialister	0.000233729
3	Bacteria	Firmicutes	Negativicutes	Selenomonadales	Veillonellaceae	Propionispira	0.000366712
3	Bacteria	Firmicutes	Negativicutes	Selenomonadales	Veillonellaceae	Psychrosinus	4.0298e-06
3	Bacteria	Firmicutes	Negativicutes	Selenomonadales	Veillonellaceae	Veillonella	2.0149e-05
3	Bacteria	Planctomycetes	Phycisphaerae	Phycisphaerales	Phycisphaeraceae	Phycisphaera	4.0298e-06
3	Bacteria	Proteobacteria	Alphaproteobacteria	Caulobacterales	Caulobacteraceae	Brevundimonas	3.22384e-05
3	Bacteria	Proteobacteria	Alphaproteobacteria	Kordiimonadales	Temperatibacteraceae	Temperatibacter	4.0298e-06
3	Bacteria	Proteobacteria	Alphaproteobacteria	Rickettsiales	Anaplasmataceae	Anaplasma	4.0298e-06
3	Bacteria	Proteobacteria	Betaproteobacteria	Burkholderiales	Burkholderiaceae	Limnobacter	1.20894e-05
3	Bacteria	Proteobacteria	Betaproteobacteria	Burkholderiales	Burkholderiaceae	Ralstonia	3.22384e-05
3	Bacteria	Proteobacteria	Betaproteobacteria	Burkholderiales	Comamonadaceae	Pelomonas	4.0298e-06
3	Bacteria	Proteobacteria	Betaproteobacteria	Burkholderiales	Comamonadaceae	Variovorax	2.82086e-05
3	Bacteria	Proteobacteria	Betaproteobacteria	Burkholderiales	Sutterellaceae	Sutterella	4.0298e-06
3	Bacteria	Proteobacteria	Gammaproteobacteria	Chromatiales	Chromatiaceae	Thioflavicoccus	3.62682e-05
3	Bacteria	Proteobacteria	Gammaproteobacteria	Enterobacteriales	Enterobacteriaceae	Cronobacter	3.62682e-05
3	Bacteria	Proteobacteria	Gammaproteobacteria	Enterobacteriales	Enterobacteriaceae	Salmonella	8.05961e-06
3	Bacteria	Proteobacteria	Gammaproteobacteria	Gammaproteobacteria_incertae_sedis	Candidatus_Carsonella	unclassified	4.0298e-06
3	Bacteria	Proteobacteria	Gammaproteobacteria	Pasteurellales	Pasteurellaceae	Haemophilus	4.0298e-06
3	Bacteria	Proteobacteria	Gammaproteobacteria	Pseudomonadales	Moraxellaceae	Acinetobacter	0.00020552
3	Bacteria	Tenericutes	Mollicutes	Anaeroplasmatales	Anaeroplasmataceae	Asteroleplasma	4.0298e-06
3	Bacteria	Verrucomicrobia	Verrucomicrobiae	Verrucomicrobiales	Verrucomicrobiaceae	Akkermansia	0.00190207
7	Archaea	Crenarchaeota	Thermoprotei	Thermoproteales	Thermoproteaceae	Caldivirga	9.24984e-06
7	Bacteria	Actinobacteria	Actinobacteria	Actinomycetales	Actinomycetaceae	Actinomyces	9.24984e-06
7	Bacteria	Actinobacteria	Actinobacteria	Actinomycetales	Actinomycetaceae	Varibaculum	9.24984e-06
7	Bacteria	Actinobacteria	Actinobacteria	Actinomycetales	Corynebacteriaceae	Corynebacterium	0.000194247
7	Bacteria	Actinobacteria	Actinobacteria	Actinomycetales	Micrococcaceae	Rothia	1.84997e-05
7	Bacteria	Actinobacteria	Actinobacteria	Bifidobacteriales	Bifidobacteriaceae	Bifidobacterium	9.24984e-06
7	Bacteria	Actinobacteria	Actinobacteria	Coriobacteriales	Coriobacteriaceae	Atopobium	0.000258995
7	Bacteria	Actinobacteria	Actinobacteria	Coriobacteriales	Coriobacteriaceae	Cryptobacterium	9.24984e-06
7	Bacteria	Actinobacteria	Actinobacteria	Coriobacteriales	Coriobacteriaceae	Eggerthella	9.24984e-06
7	Bacteria	Armatimonadetes	Fimbriimonadia	Fimbriimonadales	Fimbriimonadaceae	Fimbriimonas	9.24984e-06
7	Bacteria	Bacteroidetes	Bacteroidetes_incertae_sedis	Marinifilum	unclassified		9.24984e-06
7	Bacteria	Bacteroidetes	Bacteroidia	Bacteroidales	Bacteroidaceae	Bacteroides	0.253769
7	Bacteria	Bacteroidetes	Bacteroidia	Bacteroidales	Porphyromonadaceae	Dysgonomonas	9.24984e-06
7	Bacteria	Bacteroidetes	Bacteroidia	Bacteroidales	Porphyromonadaceae	Macellibacteroides	9.24984e-06
7	Bacteria	Bacteroidetes	Bacteroidia	Bacteroidales	Porphyromonadaceae	Microbacter	1.84997e-05
7	Bacteria	Bacteroidetes	Bacteroidia	Bacteroidales	Porphyromonadaceae	Odoribacter	4.62492e-05
7	Bacteria	Bacteroidetes	Bacteroidia	Bacteroidales	Porphyromonadaceae	Paludibacter	4.62492e-05
7	Bacteria	Bacteroidetes	Bacteroidia	Bacteroidales	Porphyromonadaceae	Parabacteroides	0.0029877
7	Bacteria	Bacteroidetes	Bacteroidia	Bacteroidales	Prevotellaceae	Alloprevotella	9.24984e-06
7	Bacteria	Bacteroidetes	Bacteroidia	Bacteroidales	Prevotellaceae	Prevotella	2.77495e-05
7	Bacteria	Bacteroidetes	Bacteroidia	Bacteroidales	Prolixibacteraceae	Mariniphaga	2.77495e-05
7	Bacteria	Bacteroidetes	Bacteroidia	Bacteroidales	Rikenellaceae	Alistipes	0.000258995
7	Bacteria	Bacteroidetes	Flavobacteriia	Flavobacteriales	Flavobacteriaceae	Chryseobacterium	2.77495e-05
7	Bacteria	Bacteroidetes	Flavobacteriia	Flavobacteriales	Flavobacteriaceae	Empedobacter	9.24984e-06
7	Bacteria	Bacteroidetes	Flavobacteriia	Flavobacteriales	Flavobacteriaceae	Epilithonimonas	0.000120248
7	Bacteria	Bacteroidetes	Flavobacteriia	Flavobacteriales	Flavobacteriaceae	Ichthyenterobacterium	2.77495e-05
7	Bacteria	Bacteroidetes	Flavobacteriia	Flavobacteriales	Flavobacteriaceae	Postechiella	2.77495e-05
7	Bacteria	Bacteroidetes	Sphingobacteriia	Sphingobacteriales	Sphingobacteriaceae	Pseudopedobacter	7.39987e-05
7	Bacteria	Candidatus_Saccharibacteria	unclassified	unclassified			9.24984e-06
7	Bacteria	Cyanobacteria/Chloroplast	Chloroplast	Chloroplast	Streptophyta	unclassified	6.47489e-05
7	Bacteria	Firmicutes	Bacilli	Bacillales	Bacillales_Incertae_Sedis_XI	Gemella	0.000147997
7	Bacteria	Firmicutes	Bacilli	Bacillales	Listeriaceae	Listeria	0.000120248
7	Bacteria	Firmicutes	Bacilli	Bacillales	Planococcaceae	Rummeliibacillus	1.84997e-05
7	Bacteria	Firmicutes	Bacilli	Bacillales	Staphylococcaceae	Staphylococcus	1.84997e-05
7	Bacteria	Firmicutes	Bacilli	Lactobacillales	Carnobacteriaceae	Dolosigranulum	5.5499e-05
7	Bacteria	Firmicutes	Bacilli	Lactobacillales	Carnobacteriaceae	Granulicatella	0.000101748
7	Bacteria	Firmicutes	Bacilli	Lactobacillales	Carnobacteriaceae	Isobaculum	2.77495e-05
7	Bacteria	Firmicutes	Bacilli	Lactobacillales	Carnobacteriaceae	Lacticigenium	9.24984e-06
7	Bacteria	Firmicutes	Bacilli	Lactobacillales	Enterococcaceae	Enterococcus	0.00197022
7	Bacteria	Firmicutes	Bacilli	Lactobacillales	Enterococcaceae	Tetragenococcus	1.84997e-05
7	Bacteria	Firmicutes	Bacilli	Lactobacillales	Enterococcaceae	Vagococcus	0.000212746
7	Bacteria	Firmicutes	Bacilli	Lactobacillales	Lactobacillaceae	Lactobacillus	1.84997e-05
7	Bacteria	Firmicutes	Bacilli	Lactobacillales	Leuconostocaceae	Fructobacillus	1.84997e-05
7	Bacteria	Firmicutes	Bacilli	Lactobacillales	Leuconostocaceae	Leuconostoc	0.00279345
7	Bacteria	Firmicutes	Bacilli	Lactobacillales	Leuconostocaceae	Weissella	0.00822311
7	Bacteria	Firmicutes	Bacilli	Lactobacillales	Streptococcaceae	Lactococcus	0.00975858
7	Bacteria	Firmicutes	Bacilli	Lactobacillales	Streptococcaceae	Lactovum	4.62492e-05
7	Bacteria	Firmicutes	Bacilli	Lactobacillales	Streptococcaceae	Streptococcus	0.00639164
7	Bacteria	Firmicutes	Clostridia	Clostridiales	Clostridiaceae_1	Anaerobacter	0.000277495
7	Bacteria	Firmicutes	Clostridia	Clostridiales	Clostridiaceae_1	Clostridium_sensu_stricto	0.197678
7	Bacteria	Firmicutes	Clostridia	Clostridiales	Clostridiaceae_1	Proteiniclasticum	9.24984e-06
7	Bacteria	Firmicutes	Clostridia	Clostridiales	Clostridiales_Incertae_Sedis_XI	Anaerococcus	1.84997e-05
7	Bacteria	Firmicutes	Clostridia	Clostridiales	Clostridiales_Incertae_Sedis_XIII	Anaerovorax	5.5499e-05
7	Bacteria	Firmicutes	Clostridia	Clostridiales	Clostridiales_Incertae_Sedis_XIII	Mogibacterium	2.77495e-05
7	Bacteria	Firmicutes	Clostridia	Clostridiales	Eubacteriaceae	Eubacterium	8.32485e-05
7	Bacteria	Firmicutes	Clostridia	Clostridiales	Lachnospiraceae	Anaerosporobacter	9.24984e-06
7	Bacteria	Firmicutes	Clostridia	Clostridiales	Lachnospiraceae	Anaerostipes	0.000379243
7	Bacteria	Firmicutes	Clostridia	Clostridiales	Lachnospiraceae	Blautia	0.000610489
7	Bacteria	Firmicutes	Clostridia	Clostridiales	Lachnospiraceae	Butyrivibrio	0.000184997
7	Bacteria	Firmicutes	Clostridia	Clostridiales	Lachnospiraceae	Catonella	9.24984e-06
7	Bacteria	Firmicutes	Clostridia	Clostridiales	Lachnospiraceae	Cellulosilyticum	5.5499e-05
7	Bacteria	Firmicutes	Clostridia	Clostridiales	Lachnospiraceae	Clostridium_XlVa	0.000813986
7	Bacteria	Firmicutes	Clostridia	Clostridiales	Lachnospiraceae	Clostridium_XlVb	0.000194247
7	Bacteria	Firmicutes	Clostridia	Clostridiales	Lachnospiraceae	Coprococcus	0.000240496
7	Bacteria	Firmicutes	Clostridia	Clostridiales	Lachnospiraceae	Dorea	0.00283045
7	Bacteria	Firmicutes	Clostridia	Clostridiales	Lachnospiraceae	Eisenbergiella	5.5499e-05
7	Bacteria	Firmicutes	Clostridia	Clostridiales	Lachnospiraceae	Fusicatenibacter	0.000471742
7	Bacteria	Firmicutes	Clostridia	Clostridiales	Lachnospiraceae	Hungatella	9.24984e-05
7	Bacteria	Firmicutes	Clostridia	Clostridiales	Lachnospiraceae	Johnsonella	6.47489e-05
7	Bacteria	Firmicutes	Clostridia	Clostridiales	Lachnospiraceae	Lachnoanaerobaculum	0.000138748
7	Bacteria	Firmicutes	Clostridia	Clostridiales	Lachnospiraceae	Lachnospira	9.24984e-05
7	Bacteria	Firmicutes	Clostridia	Clostridiales	Lachnospiraceae	Murimonas	9.24984e-06
7	Bacteria	Firmicutes	Clostridia	Clostridiales	Lachnospiraceae	Oribacterium	0.00473592
7	Bacteria	Firmicutes	Clostridia	Clostridiales	Lachnospiraceae	Pseudobutyrivibrio	0.000120248
7	Bacteria	Firmicutes	Clostridia	Clostridiales	Lachnospiraceae	Roseburia	0.000730737
7	Bacteria	Firmicutes	Clostridia	Clostridiales	Lachnospiraceae	Ruminococcus2	0.000878735
7	Bacteria	Firmicutes	Clostridia	Clostridiales	Lachnospiraceae	Syntrophococcus	1.84997e-05
7	Bacteria	Firmicutes	Clostridia	Clostridiales	Natranaerovirga	unclassified	3.69994e-05
7	Bacteria	Firmicutes	Clostridia	Clostridiales	Peptoniphilaceae	Peptoniphilus	1.84997e-05
7	Bacteria	Firmicutes	Clostridia	Clostridiales	Peptostreptococcaceae	Intestinibacter	0.000203496
7	Bacteria	Firmicutes	Clostridia	Clostridiales	Peptostreptococcaceae	Romboutsia	0.0220701
7	Bacteria	Firmicutes	Clostridia	Clostridiales	Peptostreptococcaceae	Terrisporobacter	7.39987e-05
7	Bacteria	Firmicutes	Clostridia	Clostridiales	Ruminococcaceae	Acetanaerobacterium	1.84997e-05
7	Bacteria	Firmicutes	Clostridia	Clostridiales	Ruminococcaceae	Anaerotruncus	7.39987e-05
7	Bacteria	Firmicutes	Clostridia	Clostridiales	Ruminococcaceae	Butyricicoccus	0.000360744
7	Bacteria	Firmicutes	Clostridia	Clostridiales	Ruminococcaceae	Clostridium_IV	0.000314494
7	Bacteria	Firmicutes	Clostridia	Clostridiales	Ruminococcaceae	Faecalibacterium	0.0237721
7	Bacteria	Firmicutes	Clostridia	Clostridiales	Ruminococcaceae	Flavonifractor	6.47489e-05
7	Bacteria	Firmicutes	Clostridia	Clostridiales	Ruminococcaceae	Gemmiger	0.000240496
7	Bacteria	Firmicutes	Clostridia	Clostridiales	Ruminococcaceae	Intestinimonas	0.000184997
7	Bacteria	Firmicutes	Clostridia	Clostridiales	Ruminococcaceae	Oscillibacter	0.000268245
7	Bacteria	Firmicutes	Clostridia	Clostridiales	Ruminococcaceae	Sporobacter	0.000175747
7	Bacteria	Firmicutes	Clostridia	Clostridiales	Ruminococcaceae	Subdoligranulum	0.000277495
7	Bacteria	Firmicutes	Erysipelotrichia	Erysipelotrichales	Erysipelotrichaceae	Clostridium_XVIII	0.00235871
7	Bacteria	Firmicutes	Erysipelotrichia	Erysipelotrichales	Erysipelotrichaceae	Solobacterium	7.39987e-05
7	Bacteria	Firmicutes	Erysipelotrichia	Erysipelotrichales	Erysipelotrichaceae	Turicibacter	0.0134678
7	Bacteria	Firmicutes	Negativicutes	Selenomonadales	Acidaminococcaceae	Phascolarctobacterium	0.00123023
7	Bacteria	Firmicutes	Negativicutes	Selenomonadales	Veillonellaceae	Anaerosinus	9.24984e-06
7	Bacteria	Firmicutes	Negativicutes	Selenomonadales	Veillonellaceae	Anaerovibrio	1.84997e-05
7	Bacteria	Firmicutes	Negativicutes	Selenomonadales	Veillonellaceae	Dialister	0.000739987
7	Bacteria	Firmicutes	Negativicutes	Selenomonadales	Veillonellaceae	Megasphaera	0.000138748
7	Bacteria	Firmicutes	Negativicutes	Selenomonadales	Veillonellaceae	Selenomonas	9.24984e-06
7	Bacteria	Firmicutes	Negativicutes	Selenomonadales	Veillonellaceae	Veillonella	0.00357044
7	Bacteria	Fusobacteria	Fusobacteriia	Fusobacteriales	Fusobacteriaceae	Fusobacterium	0.00127648
7	Bacteria	Fusobacteria	Fusobacteriia	Fusobacteriales	Leptotrichiaceae	Leptotrichia	0.000194247
7	Bacteria	Fusobacteria	Fusobacteriia	Fusobacteriales	Leptotrichiaceae	Sneathia	4.62492e-05
7	Bacteria	Ignavibacteriae	Ignavibacteria	Ignavibacteriales	Ignavibacteriaceae	Melioribacter	4.62492e-05
7	Bacteria	Proteobacteria	Alphaproteobacteria	Caulobacterales	Caulobacteraceae	Brevundimonas	0.000203496
7	Bacteria	Proteobacteria	Alphaproteobacteria	Caulobacterales	Caulobacteraceae	Phenylobacterium	9.24984e-06
7	Bacteria	Proteobacteria	Alphaproteobacteria	Caulobacterales	Hyphomonadaceae	Robiginitomaculum	1.84997e-05
7	Bacteria	Proteobacteria	Alphaproteobacteria	SAR11	Candidatus_Pelagibacter	unclassified	6.47489e-05
7	Bacteria	Proteobacteria	Alphaproteobacteria	Sphingomonadales	Sphingomonadaceae	Sphingomonas	0.000129498
7	Bacteria	Proteobacteria	Betaproteobacteria	Burkholderiales	Burkholderiaceae	Ralstonia	0.000120248
7	Bacteria	Proteobacteria	Betaproteobacteria	Burkholderiales	Comamonadaceae	Pelomonas	0.000184997
7	Bacteria	Proteobacteria	Betaproteobacteria	Burkholderiales	Comamonadaceae	Variovorax	0.000480992
7	Bacteria	Proteobacteria	Betaproteobacteria	Burkholderiales	Oxalobacteraceae	Herminiimonas	2.77495e-05
7	Bacteria	Proteobacteria	Betaproteobacteria	Burkholderiales	Sutterellaceae	Sutterella	0.00101748
7	Bacteria	Proteobacteria	Betaproteobacteria	Neisseriales	Neisseriaceae	Alysiella	9.24984e-06
7	Bacteria	Proteobacteria	Betaproteobacteria	Neisseriales	Neisseriaceae	Microvirgula	1.84997e-05
7	Bacteria	Proteobacteria	Betaproteobacteria	Neisseriales	Neisseriaceae	Neisseria	0.000129498
7	Bacteria	Proteobacteria	Betaproteobacteria	Neisseriales	Neisseriaceae	Paludibacterium	9.24984e-06
7	Bacteria	Proteobacteria	Betaproteobacteria	Neisseriales	Neisseriaceae	Simonsiella	9.24984e-06
7	Bacteria	Proteobacteria	Betaproteobacteria	Neisseriales	Neisseriaceae	Snodgrassella	1.84997e-05
7	Bacteria	Proteobacteria	Betaproteobacteria	Rhodocyclales	Rhodocyclaceae	Rhodocyclus	9.24984e-06
7	Bacteria	Proteobacteria	Deltaproteobacteria	Desulfobacterales	Desulfobacteraceae	Desulfatirhabdium	9.24984e-06
7	Bacteria	Proteobacteria	Deltaproteobacteria	Desulfobacterales	Desulfobulbaceae	Desulfurivibrio	2.77495e-05
7	Bacteria	Proteobacteria	Deltaproteobacteria	Desulfovibrionales	Desulfovibrionaceae	Bilophila	0.000138748
7	Bacteria	Proteobacteria	Epsilonproteobacteria	Campylobacterales	Campylobacteraceae	Arcobacter	0.000129498
7	Bacteria	Proteobacteria	Epsilonproteobacteria	Campylobacterales	Campylobacteraceae	Campylobacter	0.0337434
7	Bacteria	Proteobacteria	Epsilonproteobacteria	Campylobacterales	Campylobacteraceae	Sulfurospirillum	9.24984e-06
7	Bacteria	Proteobacteria	Epsilonproteobacteria	Campylobacterales	Helicobacteraceae	Helicobacter	0.00153547
7	Bacteria	Proteobacteria	Epsilonproteobacteria	Campylobacterales	Hydrogenimonaceae	Hydrogenimonas	9.24984e-06
7	Bacteria	Proteobacteria	Epsilonproteobacteria	Nautiliales	Nautiliaceae	Nitratiruptor	8.32485e-05
7	Bacteria	Proteobacteria	Gammaproteobacteria	Aeromonadales	Aeromonadaceae	Oceanimonas	9.24984e-06
7	Bacteria	Proteobacteria	Gammaproteobacteria	Aeromonadales	Aeromonadaceae	Tolumonas	9.24984e-06
7	Bacteria	Proteobacteria	Gammaproteobacteria	Aeromonadales	Aeromonadaceae	Zobellella	9.24984e-06
7	Bacteria	Proteobacteria	Gammaproteobacteria	Alteromonadales	Alteromonadaceae	Salinimonas	0.00110998
7	Bacteria	Proteobacteria	Gammaproteobacteria	Chromatiales	Chromatiaceae	Thioflavicoccus	1.84997e-05
7	Bacteria	Proteobacteria	Gammaproteobacteria	Enterobacteriales	Enterobacteriaceae	Biostraticola	0.000249746
7	Bacteria	Proteobacteria	Gammaproteobacteria	Enterobacteriales	Enterobacteriaceae	Budvicia	7.39987e-05
7	Bacteria	Proteobacteria	Gammaproteobacteria	Enterobacteriales	Enterobacteriaceae	Cedecea	3.69994e-05
7	Bacteria	Proteobacteria	Gammaproteobacteria	Enterobacteriales	Enterobacteriaceae	Cronobacter	0.342522
7	Bacteria	Proteobacteria	Gammaproteobacteria	Enterobacteriales	Enterobacteriaceae	Edwardsiella	9.24984e-06
7	Bacteria	Proteobacteria	Gammaproteobacteria	Enterobacteriales	Enterobacteriaceae	Escherichia/Shigella	0.000490241
7	Bacteria	Proteobacteria	Gammaproteobacteria	Enterobacteriales	Enterobacteriaceae	Hafnia	4.62492e-05
7	Bacteria	Proteobacteria	Gammaproteobacteria	Enterobacteriales	Enterobacteriaceae	Lelliottia	1.84997e-05
7	Bacteria	Proteobacteria	Gammaproteobacteria	Enterobacteriales	Enterobacteriaceae	Lonsdalea	4.62492e-05
7	Bacteria	Proteobacteria	Gammaproteobacteria	Enterobacteriales	Enterobacteriaceae	Morganella	0.000120248
7	Bacteria	Proteobacteria	Gammaproteobacteria	Enterobacteriales	Enterobacteriaceae	Obesumbacterium	0.000351494
7	Bacteria	Proteobacteria	Gammaproteobacteria	Enterobacteriales	Enterobacteriaceae	Plesiomonas	0.0087966
7	Bacteria	Proteobacteria	Gammaproteobacteria	Enterobacteriales	Enterobacteriaceae	Proteus	0.000397743
7	Bacteria	Proteobacteria	Gammaproteobacteria	Enterobacteriales	Enterobacteriaceae	Pseudocitrobacter	0.00127648
7	Bacteria	Proteobacteria	Gammaproteobacteria	Enterobacteriales	Enterobacteriaceae	Rahnella	9.24984e-06
7	Bacteria	Proteobacteria	Gammaproteobacteria	Enterobacteriales	Enterobacteriaceae	Raoultella	9.24984e-06
7	Bacteria	Proteobacteria	Gammaproteobacteria	Enterobacteriales	Enterobacteriaceae	Salmonella	0.00301545
7	Bacteria	Proteobacteria	Gammaproteobacteria	Enterobacteriales	Enterobacteriaceae	Serratia	4.62492e-05
7	Bacteria	Proteobacteria	Gammaproteobacteria	Gammaproteobacteria_incertae_sedis	Alkalimonas	unclassified	0.00056424
7	Bacteria	Proteobacteria	Gammaproteobacteria	Gammaproteobacteria_incertae_sedis	Candidatus_Carsonella	unclassified	0.0101101
7	Bacteria	Proteobacteria	Gammaproteobacteria	Gammaproteobacteria_incertae_sedis	Cocleimonas	unclassified	9.24984e-06
7	Bacteria	Proteobacteria	Gammaproteobacteria	Pasteurellales	Pasteurellaceae	Aggregatibacter	3.69994e-05
7	Bacteria	Proteobacteria	Gammaproteobacteria	Pasteurellales	Pasteurellaceae	Avibacterium	0.000120248
7	Bacteria	Proteobacteria	Gammaproteobacteria	Pasteurellales	Pasteurellaceae	Basfia	1.84997e-05
7	Bacteria	Proteobacteria	Gammaproteobacteria	Pasteurellales	Pasteurellaceae	Bisgaardia	0.000490241
7	Bacteria	Proteobacteria	Gammaproteobacteria	Pasteurellales	Pasteurellaceae	Gallibacterium	9.24984e-06
7	Bacteria	Proteobacteria	Gammaproteobacteria	Pasteurellales	Pasteurellaceae	Haemophilus	0.0188604
7	Bacteria	Proteobacteria	Gammaproteobacteria	Pasteurellales	Pasteurellaceae	Histophilus	0.000804736
7	Bacteria	Proteobacteria	Gammaproteobacteria	Pasteurellales	Pasteurellaceae	Nicoletella	9.24984e-06
7	Bacteria	Proteobacteria	Gammaproteobacteria	Pasteurellales	Pasteurellaceae	Phocoenobacter	9.24984e-06
7	Bacteria	Proteobacteria	Gammaproteobacteria	Pasteurellales	Pasteurellaceae	Seminibacterium	9.24984e-06
7	Bacteria	Proteobacteria	Gammaproteobacteria	Pseudomonadales	Moraxellaceae	Acinetobacter	0.00145222
7	Bacteria	Proteobacteria	Gammaproteobacteria	Pseudomonadales	Moraxellaceae	Enhydrobacter	8.32485e-05
7	Bacteria	Proteobacteria	Gammaproteobacteria	Pseudomonadales	Pseudomonadaceae	Pseudomonas	1.84997e-05
7	Bacteria	Proteobacteria	Gammaproteobacteria	Thiotrichales	Thiotrichaceae	Beggiatoa	9.24984e-06
7	Bacteria	Proteobacteria	Gammaproteobacteria	Xanthomonadales	Xanthomonadaceae	Stenotrophomonas	0.000194247
7	Bacteria	SR1	unclassified	unclassified			9.24984e-06
7	Bacteria	Synergistetes	Synergistia	Synergistales	Synergistaceae	Thermovirga	9.24984e-06
7	Bacteria	Tenericutes	Mollicutes	Anaeroplasmatales	Anaeroplasmataceae	Asteroleplasma	4.62492e-05
7	Bacteria	Verrucomicrobia	Opitutae	Puniceicoccales	Puniceicoccaceae	Cerasicoccus	1.84997e-05
8	Archaea	Diapherotrites	Candidatus_Iainarchaeum	unclassified	unclassified		5.88481e-06
8	Archaea	Euryarchaeota	Methanomicrobia	Methanosarcinales	Methanosarcinaceae	Methanimicrococcus	5.88481e-06
8	Bacteria	Actinobacteria	Actinobacteria	Actinomycetales	Corynebacteriaceae	Corynebacterium	4.70785e-05
8	Bacteria	Actinobacteria	Actinobacteria	Bifidobacteriales	Bifidobacteriaceae	Bifidobacterium	7.06177e-05
8	Bacteria	Actinobacteria	Actinobacteria	Coriobacteriales	Coriobacteriaceae	Asaccharobacter	2.94241e-05
8	Bacteria	Actinobacteria	Actinobacteria	Coriobacteriales	Coriobacteriaceae	Eggerthella	0.00348969
8	Bacteria	Actinobacteria	Actinobacteria	Coriobacteriales	Coriobacteriaceae	Gordonibacter	0.000511979
8	Bacteria	Bacteroidetes	Bacteroidia	Bacteroidales	Bacteroidaceae	Bacteroides	0.548023
8	Bacteria	Bacteroidetes	Bacteroidia	Bacteroidales	Bacteroidales_incertae_sedis	Phocaeicola	1.76544e-05
8	Bacteria	Bacteroidetes	Bacteroidia	Bacteroidales	Porphyromonadaceae	Barnesiella	5.88481e-06
8	Bacteria	Bacteroidetes	Bacteroidia	Bacteroidales	Porphyromonadaceae	Paludibacter	2.35392e-05
8	Bacteria	Bacteroidetes	Bacteroidia	Bacteroidales	Porphyromonadaceae	Tannerella	5.88481e-06
8	Bacteria	Bacteroidetes	Bacteroidia	Bacteroidales	Prevotellaceae	Alloprevotella	5.88481e-05
8	Bacteria	Bacteroidetes	Bacteroidia	Bacteroidales	Rikenellaceae	Alistipes	0.00311306
8	Bacteria	Bacteroidetes	Bacteroidia	Bacteroidales	Rikenellaceae	Mucinivorans	5.88481e-06
8	Bacteria	Bacteroidetes	Flavobacteriia	Flavobacteriales	Cryomorphaceae	Owenweeksia	5.88481e-06
8	Bacteria	Bacteroidetes	Flavobacteriia	Flavobacteriales	Flavobacteriaceae	Cloacibacterium	0.00017066
8	Bacteria	Bacteroidetes	Sphingobacteriia	Sphingobacteriales	Sphingobacteriaceae	Pseudopedobacter	1.76544e-05
8	Bacteria	Bacteroidetes	Sphingobacteriia	Sphingobacteriales	Sphingobacteriaceae	Solitalea	3.53089e-05
8	Bacteria	Chlorobi	Chlorobia	Chlorobiales	Chlorobiaceae	Chloroherpeton	5.88481e-06
8	Bacteria	Cyanobacteria/Chloroplast	Chloroplast	Chloroplast	Streptophyta	unclassified	5.88481e-06
8	Bacteria	Firmicutes	Bacilli	Bacillales	Bacillaceae_1	Falsibacillus	5.88481e-06
8	Bacteria	Firmicutes	Bacilli	Bacillales	Bacillales_Incertae_Sedis_XI	Gemella	5.88481e-06
8	Bacteria	Firmicutes	Bacilli	Bacillales	Thermoactinomycetaceae_2	Seinonella	0.000182429
8	Bacteria	Firmicutes	Bacilli	Lactobacillales	Enterococcaceae	Enterococcus	5.88481e-06
8	Bacteria	Firmicutes	Bacilli	Lactobacillales	Leuconostocaceae	Leuconostoc	3.53089e-05
8	Bacteria	Firmicutes	Bacilli	Lactobacillales	Leuconostocaceae	Weissella	0.000194199
8	Bacteria	Firmicutes	Bacilli	Lactobacillales	Streptococcaceae	Lactococcus	8.23874e-05
8	Bacteria	Firmicutes	Bacilli	Lactobacillales	Streptococcaceae	Lactovum	5.88481e-06
8	Bacteria	Firmicutes	Bacilli	Lactobacillales	Streptococcaceae	Streptococcus	0.000123581
8	Bacteria	Firmicutes	Clostridia	Clostridiales	Catabacteriaceae	Catabacter	5.29633e-05
8	Bacteria	Firmicutes	Clostridia	Clostridiales	Christensenellaceae	Christensenella	0.000129466
8	Bacteria	Firmicutes	Clostridia	Clostridiales	Clostridiaceae_1	Clostridium_sensu_stricto	0.000394282
8	Bacteria	Firmicutes	Clostridia	Clostridiales	Clostridiaceae_1	Fonticella	1.76544e-05
8	Bacteria	Firmicutes	Clostridia	Clostridiales	Clostridiales_Incertae_Sedis_XI	Anaerosalibacter	1.76544e-05
8	Bacteria	Firmicutes	Clostridia	Clostridiales	Clostridiales_Incertae_Sedis_XI	Dethiosulfatibacter	0.000564942
8	Bacteria	Firmicutes	Clostridia	Clostridiales	Clostridiales_Incertae_Sedis_XI	Parvimonas	1.17696e-05
8	Bacteria	Firmicutes	Clostridia	Clostridiales	Clostridiales_Incertae_Sedis_XIII	Anaerovorax	0.000800334
8	Bacteria	Firmicutes	Clostridia	Clostridiales	Clostridiales_Incertae_Sedis_XIII	Mogibacterium	0.000188314
8	Bacteria	Firmicutes	Clostridia	Clostridiales	Eubacteriaceae	Anaerofustis	6.47329e-05
8	Bacteria	Firmicutes	Clostridia	Clostridiales	Eubacteriaceae	Eubacterium	0.000835643
8	Bacteria	Firmicutes	Clostridia	Clostridiales	Eubacteriaceae	Garciella	7.06177e-05
8	Bacteria	Firmicutes	Clostridia	Clostridiales	Lachnospiraceae	Acetatifactor	1.17696e-05
8	Bacteria	Firmicutes	Clostridia	Clostridiales	Lachnospiraceae	Acetitomaculum	1.17696e-05
8	Bacteria	Firmicutes	Clostridia	Clostridiales	Lachnospiraceae	Anaerosporobacter	0.00121816
8	Bacteria	Firmicutes	Clostridia	Clostridiales	Lachnospiraceae	Anaerostipes	0.0556938
8	Bacteria	Firmicutes	Clostridia	Clostridiales	Lachnospiraceae	Blautia	0.00128877
8	Bacteria	Firmicutes	Clostridia	Clostridiales	Lachnospiraceae	Butyrivibrio	5.88481e-06
8	Bacteria	Firmicutes	Clostridia	Clostridiales	Lachnospiraceae	Catonella	5.88481e-06
8	Bacteria	Firmicutes	Clostridia	Clostridiales	Lachnospiraceae	Cellulosilyticum	1.76544e-05
8	Bacteria	Firmicutes	Clostridia	Clostridiales	Lachnospiraceae	Clostridium_XlVa	0.0318133
8	Bacteria	Firmicutes	Clostridia	Clostridiales	Lachnospiraceae	Clostridium_XlVb	0.000353089
8	Bacteria	Firmicutes	Clostridia	Clostridiales	Lachnospiraceae	Coprococcus	0.000488439
8	Bacteria	Firmicutes	Clostridia	Clostridiales	Lachnospiraceae	Dorea	0.00753256
8	Bacteria	Firmicutes	Clostridia	Clostridiales	Lachnospiraceae	Eisenbergiella	0.00762083
8	Bacteria	Firmicutes	Clostridia	Clostridiales	Lachnospiraceae	Fusicatenibacter	0.0346674
8	Bacteria	Firmicutes	Clostridia	Clostridiales	Lachnospiraceae	Hungatella	0.00300125
8	Bacteria	Firmicutes	Clostridia	Clostridiales	Lachnospiraceae	Johnsonella	7.06177e-05
8	Bacteria	Firmicutes	Clostridia	Clostridiales	Lachnospiraceae	Lachnoanaerobaculum	1.17696e-05
8	Bacteria	Firmicutes	Clostridia	Clostridiales	Lachnospiraceae	Lachnobacterium	5.88481e-06
8	Bacteria	Firmicutes	Clostridia	Clostridiales	Lachnospiraceae	Lactonifactor	4.11937e-05
8	Bacteria	Firmicutes	Clostridia	Clostridiales	Lachnospiraceae	Marvinbryantia	0.000105927
8	Bacteria	Firmicutes	Clostridia	Clostridiales	Lachnospiraceae	Moryella	2.35392e-05
8	Bacteria	Firmicutes	Clostridia	Clostridiales	Lachnospiraceae	Murimonas	8.23874e-05
8	Bacteria	Firmicutes	Clostridia	Clostridiales	Lachnospiraceae	Oribacterium	0.00168894
8	Bacteria	Firmicutes	Clostridia	Clostridiales	Lachnospiraceae	Parasporobacterium	4.11937e-05
8	Bacteria	Firmicutes	Clostridia	Clostridiales	Lachnospiraceae	Pseudobutyrivibrio	7.65025e-05
8	Bacteria	Firmicutes	Clostridia	Clostridiales	Lachnospiraceae	Robinsoniella	4.11937e-05
8	Bacteria	Firmicutes	Clostridia	Clostridiales	Lachnospiraceae	Roseburia	1.17696e-05
8	Bacteria	Firmicutes	Clostridia	Clostridiales	Lachnospiraceae	Ruminococcus2	0.0894903
8	Bacteria	Firmicutes	Clostridia	Clostridiales	Lachnospiraceae	Sporobacterium	1.17696e-05
8	Bacteria	Firmicutes	Clostridia	Clostridiales	Lachnospiraceae	Stomatobaculum	5.88481e-06
8	Bacteria	Firmicutes	Clostridia	Clostridiales	Lachnospiraceae	Syntrophococcus	1.76544e-05
8	Bacteria	Firmicutes	Clostridia	Clostridiales	Natranaerovirga	unclassified	8.82722e-05
8	Bacteria	Firmicutes	Clostridia	Clostridiales	Peptococcaceae_1	Dehalobacter	2.35392e-05
8	Bacteria	Firmicutes	Clostridia	Clostridiales	Peptococcaceae_1	Desulfitispora	2.94241e-05
8	Bacteria	Firmicutes	Clostridia	Clostridiales	Peptoniphilaceae	Peptoniphilus	5.88481e-06
8	Bacteria	Firmicutes	Clostridia	Clostridiales	Peptostreptococcaceae	Intestinibacter	5.88481e-06
8	Bacteria	Firmicutes	Clostridia	Clostridiales	Peptostreptococcaceae	Romboutsia	0.000135351
8	Bacteria	Firmicutes	Clostridia	Clostridiales	Ruminococcaceae	Acetanaerobacterium	0.010169
8	Bacteria	Firmicutes	Clostridia	Clostridiales	Ruminococcaceae	Acetivibrio	1.76544e-05
8	Bacteria	Firmicutes	Clostridia	Clostridiales	Ruminococcaceae	Anaerofilum	6.47329e-05
8	Bacteria	Firmicutes	Clostridia	Clostridiales	Ruminococcaceae	Anaerotruncus	0.000529633
8	Bacteria	Firmicutes	Clostridia	Clostridiales	Ruminococcaceae	Butyricicoccus	0.00230096
8	Bacteria	Firmicutes	Clostridia	Clostridiales	Ruminococcaceae	Cellulosibacter	5.88481e-06
8	Bacteria	Firmicutes	Clostridia	Clostridiales	Ruminococcaceae	Clostridium_IV	0.00503151
8	Bacteria	Firmicutes	Clostridia	Clostridiales	Ruminococcaceae	Ercella	1.17696e-05
8	Bacteria	Firmicutes	Clostridia	Clostridiales	Ruminococcaceae	Faecalibacterium	0.103455
8	Bacteria	Firmicutes	Clostridia	Clostridiales	Ruminococcaceae	Flavonifractor	0.0028659
8	Bacteria	Firmicutes	Clostridia	Clostridiales	Ruminococcaceae	Gemmiger	0.000100042
8	Bacteria	Firmicutes	Clostridia	Clostridiales	Ruminococcaceae	Hydrogenoanaerobacterium	4.70785e-05
8	Bacteria	Firmicutes	Clostridia	Clostridiales	Ruminococcaceae	Intestinimonas	0.00479612
8	Bacteria	Firmicutes	Clostridia	Clostridiales	Ruminococcaceae	Oscillibacter	0.00666161
8	Bacteria	Firmicutes	Clostridia	Clostridiales	Ruminococcaceae	Pseudoflavonifractor	0.000447246
8	Bacteria	Firmicutes	Clostridia	Clostridiales	Ruminococcaceae	Ruminococcus	0.000282471
8	Bacteria	Firmicutes	Clostridia	Clostridiales	Ruminococcaceae	Sporobacter	2.94241e-05
8	Bacteria	Firmicutes	Clostridia	Clostridiales	Ruminococcaceae	Subdoligranulum	0.00520217
8	Bacteria	Firmicutes	Clostridia	Halanaerobiales	Anoxybacter	unclassified	0.000353089
8	Bacteria	Firmicutes	Clostridia	Thermoanaerobacterales	Thermoanaerobacteraceae	Desulfovirgula	5.29633e-05
8	Bacteria	Firmicutes	Erysipelotrichia	Erysipelotrichales	Erysipelotrichaceae	Catenibacterium	5.88481e-06
8	Bacteria	Firmicutes	Erysipelotrichia	Erysipelotrichales	Erysipelotrichaceae	Catenisphaera	0.000364858
8	Bacteria	Firmicutes	Erysipelotrichia	Erysipelotrichales	Erysipelotrichaceae	Clostridium_XVIII	0.0145296
8	Bacteria	Firmicutes	Erysipelotrichia	Erysipelotrichales	Erysipelotrichaceae	Coprobacillus	0.000364858
8	Bacteria	Firmicutes	Erysipelotrichia	Erysipelotrichales	Erysipelotrichaceae	Faecalicoccus	0.000394282
8	Bacteria	Firmicutes	Erysipelotrichia	Erysipelotrichales	Erysipelotrichaceae	Holdemania	0.000494324
8	Bacteria	Firmicutes	Erysipelotrichia	Erysipelotrichales	Erysipelotrichaceae	Kandleria	7.65025e-05
8	Bacteria	Firmicutes	Erysipelotrichia	Erysipelotrichales	Erysipelotrichaceae	Solobacterium	5.88481e-06
8	Bacteria	Firmicutes	Negativicutes	Selenomonadales	Acidaminococcaceae	Phascolarctobacterium	0.0357738
8	Bacteria	Firmicutes	Negativicutes	Selenomonadales	Veillonellaceae	Anaerospora	1.76544e-05
8	Bacteria	Firmicutes	Negativicutes	Selenomonadales	Veillonellaceae	Anaerovibrio	2.94241e-05
8	Bacteria	Firmicutes	Negativicutes	Selenomonadales	Veillonellaceae	Dialister	0.00101219
8	Bacteria	Firmicutes	Negativicutes	Selenomonadales	Veillonellaceae	Propionispira	0.000417822
8	Bacteria	Firmicutes	Negativicutes	Selenomonadales	Veillonellaceae	Veillonella	5.88481e-06
8	Bacteria	Planctomycetes	Planctomycetia	Planctomycetales	Planctomycetaceae	Thermogutta	0.000370743
8	Bacteria	Proteobacteria	Alphaproteobacteria	Rhizobiales	Methylocystaceae	Terasakiella	5.88481e-06
8	Bacteria	Proteobacteria	Betaproteobacteria	Burkholderiales	Comamonadaceae	Comamonas	2.94241e-05
8	Bacteria	Proteobacteria	Betaproteobacteria	Burkholderiales	Comamonadaceae	Pelomonas	5.88481e-05
8	Bacteria	Proteobacteria	Betaproteobacteria	Burkholderiales	Comamonadaceae	Variovorax	3.53089e-05
8	Bacteria	Proteobacteria	Betaproteobacteria	Burkholderiales	Sutterellaceae	Sutterella	1.17696e-05
8	Bacteria	Proteobacteria	Epsilonproteobacteria	Campylobacterales	Campylobacteraceae	Arcobacter	5.88481e-06
8	Bacteria	Proteobacteria	Gammaproteobacteria	Chromatiales	Chromatiaceae	Thioflavicoccus	5.88481e-05
8	Bacteria	Proteobacteria	Gammaproteobacteria	Enterobacteriales	Enterobacteriaceae	Cronobacter	7.06177e-05
8	Bacteria	Proteobacteria	Gammaproteobacteria	Enterobacteriales	Enterobacteriaceae	Salmonella	2.35392e-05
8	Bacteria	Proteobacteria	Gammaproteobacteria	Pseudomonadales	Moraxellaceae	Acinetobacter	8.82722e-05
8	Bacteria	Proteobacteria	Gammaproteobacteria	Pseudomonadales	Moraxellaceae	Enhydrobacter	5.88481e-06
8	Bacteria	Proteobacteria	Gammaproteobacteria	Vibrionales	Vibrionaceae	Vibrio	1.17696e-05
8	Bacteria	Synergistetes	Synergistia	Synergistales	Synergistaceae	Thermovirga	5.88481e-06
8	Bacteria	Tenericutes	Mollicutes	Anaeroplasmatales	Anaeroplasmataceae	Asteroleplasma	0.000111811
8	Bacteria	Verrucomicrobia	Verrucomicrobiae	Verrucomicrobiales	Verrucomicrobiaceae	Akkermansia	0.00799157
8	Bacteria	Verrucomicrobia	Verrucomicrobiae	Verrucomicrobiales	Verrucomicrobiaceae	Persicirhabdus	5.88481e-06
11	Archaea	Aenigmarchaeota	Candidatus_Aenigmarchaeum	unclassified	unclassified		2.14511e-06
11	Archaea	Crenarchaeota	Thermoprotei	Acidilobales	Caldisphaeraceae	Caldisphaera	6.12888e-07
11	Archaea	Crenarchaeota	Thermoprotei	Thermoproteales	Thermoproteaceae	Thermoproteus	1.68544e-06
11	Archaea	Diapherotrites	Candidatus_Iainarchaeum	unclassified	unclassified		1.68544e-06
11	Archaea	Euryarchaeota	Halobacteria	Halobacteriales	Halobacteriaceae	Salinarchaeum	4.59666e-07
11	Archaea	Euryarchaeota	Halobacteria	Haloferacales	Haloferacaceae	Halonotius	6.12888e-07
11	Archaea	Euryarchaeota	Methanomicrobia	Methanomicrobiales	Methanoregulaceae	Methanosphaerula	1.11852e-05
11	Archaea	Euryarchaeota	Methanopyri	Methanopyrales	Methanopyraceae	Methanopyrus	1.07255e-06
11	Archaea	Euryarchaeota	Thermoplasmata	Methanomassiliicoccales	Methanomassiliicoccaceae	Methanomassiliicoccus	6.12888e-07
11	Archaea	Euryarchaeota	Thermoplasmata	Thermoplasmatales	Ferroplasmaceae	Ferroplasma	6.12888e-07
11	Archaea	Pacearchaeota	Pacearchaeota_Incertae_Sedis_AR13	unclassified	unclassified		2.60477e-06
11	Archaea	Woesearchaeota	Woesearchaeota_Incertae_Sedis_AR15	unclassified	unclassified		6.12888e-07
11	Archaea	Woesearchaeota	Woesearchaeota_Incertae_Sedis_AR16	unclassified	unclassified		1.68544e-06
11	Archaea	Woesearchaeota	Woesearchaeota_Incertae_Sedis_AR17	unclassified	unclassified		4.59666e-07
11	Archaea	Woesearchaeota	Woesearchaeota_Incertae_Sedis_AR18	unclassified	unclassified		9.19332e-07
11	Archaea	Woesearchaeota	Woesearchaeota_Incertae_Sedis_AR20	unclassified	unclassified		1.83866e-06
11	Bacteria	Acidobacteria	Holophagae	Acanthopleuribacterales	Acanthopleuribacteraceae	Acanthopleuribacter	6.12888e-07
11	Bacteria	Actinobacteria	Actinobacteria	Acidimicrobiales	Acidimicrobiaceae	Ferrimicrobium	6.12888e-07
11	Bacteria	Actinobacteria	Actinobacteria	Actinomycetales	Actinomycetaceae	Actinomyces	6.12888e-07
11	Bacteria	Actinobacteria	Actinobacteria	Actinomycetales	Actinomycetaceae	Varibaculum	6.12888e-07
11	Bacteria	Actinobacteria	Actinobacteria	Actinomycetales	Corynebacteriaceae	Corynebacterium	3.23298e-05
11	Bacteria	Actinobacteria	Actinobacteria	Actinomycetales	Dermabacteraceae	Helcobacillus	1.379e-06
11	Bacteria	Actinobacteria	Actinobacteria	Actinomycetales	Dermacoccaceae	Dermacoccus	6.12888e-07
11	Bacteria	Actinobacteria	Actinobacteria	Actinomycetales	Dietziaceae	Dietzia	1.07255e-05
11	Bacteria	Actinobacteria	Actinobacteria	Actinomycetales	Microbacteriaceae	Clavibacter	6.12888e-07
11	Bacteria	Actinobacteria	Actinobacteria	Actinomycetales	Microbacteriaceae	Schumannella	1.22578e-06
11	Bacteria	Actinobacteria	Actinobacteria	Actinomycetales	Micrococcaceae	Enteractinococcus	1.22578e-06
11	Bacteria	Actinobacteria	Actinobacteria	Actinomycetales	Micrococcaceae	Garicola	4.59666e-07
11	Bacteria	Actinobacteria	Actinobacteria	Actinomycetales	Micrococcaceae	Renibacterium	6.74177e-06
11	Bacteria	Actinobacteria	Actinobacteria	Actinomycetales	Micrococcaceae	Rothia	1.53222e-07
11	Bacteria	Actinobacteria	Actinobacteria	Actinomycetales	Nakamurellaceae	Nakamurella	6.12888e-07
11	Bacteria	Actinobacteria	Actinobacteria	Actinomycetales	Nocardioidaceae	Thermasporomyces	6.12888e-07
11	Bacteria	Actinobacteria	Actinobacteria	Actinomycetales	Nocardiopsaceae	Allosalinactinospora	4.59666e-07
11	Bacteria	Actinobacteria	Actinobacteria	Actinomycetales	Nocardiopsaceae	Salinactinospora	4.59666e-07
11	Bacteria	Actinobacteria	Actinobacteria	Actinomycetales	Pseudonocardiaceae	Actinomycetospora	6.12888e-07
11	Bacteria	Actinobacteria	Actinobacteria	Bifidobacteriales	Bifidobacteriaceae	Bifidobacterium	0.000850688
11	Bacteria	Actinobacteria	Actinobacteria	Bifidobacteriales	Bifidobacteriaceae	Pseudoscardovia	2.91122e-06
11	Bacteria	Actinobacteria	Actinobacteria	Coriobacteriales	Coriobacteriaceae	Asaccharobacter	1.53222e-06
11	Bacteria	Actinobacteria	Actinobacteria	Coriobacteriales	Coriobacteriaceae	Atopobium	2.00721e-05
11	Bacteria	Actinobacteria	Actinobacteria	Coriobacteriales	Coriobacteriaceae	Cryptobacterium	3.06444e-07
11	Bacteria	Actinobacteria	Actinobacteria	Coriobacteriales	Coriobacteriaceae	Eggerthella	0.000716466
11	Bacteria	Actinobacteria	Actinobacteria	Coriobacteriales	Coriobacteriaceae	Gordonibacter	1.73141e-05
11	Bacteria	Actinobacteria	Actinobacteria	Coriobacteriales	Coriobacteriaceae	Paraeggerthella	1.53222e-06
11	Bacteria	Armatimonadetes	Fimbriimonadia	Fimbriimonadales	Fimbriimonadaceae	Fimbriimonas	6.12888e-07
11	Bacteria	Bacteroidetes	Bacteroidetes_incertae_sedis	Marinifilum	unclassified		5.51599e-06
11	Bacteria	Bacteroidetes	Bacteroidia	Bacteroidales	Bacteroidaceae	Anaerorhabdus	6.12888e-07
11	Bacteria	Bacteroidetes	Bacteroidia	Bacteroidales	Bacteroidaceae	Bacteroides	0.570014
11	Bacteria	Bacteroidetes	Bacteroidia	Bacteroidales	Bacteroidales_incertae_sedis	Phocaeicola	1.91527e-05
11	Bacteria	Bacteroidetes	Bacteroidia	Bacteroidales	Marinilabiliaceae	Alkaliflexus	1.07255e-06
11	Bacteria	Bacteroidetes	Bacteroidia	Bacteroidales	Marinilabiliaceae	Geofilum	6.12888e-07
11	Bacteria	Bacteroidetes	Bacteroidia	Bacteroidales	Marinilabiliaceae	Mangroviflexus	2.29833e-06
11	Bacteria	Bacteroidetes	Bacteroidia	Bacteroidales	Marinilabiliaceae	Natronoflexus	1.07255e-06
11	Bacteria	Bacteroidetes	Bacteroidia	Bacteroidales	Porphyromonadaceae	Barnesiella	6.12888e-07
11	Bacteria	Bacteroidetes	Bacteroidia	Bacteroidales	Porphyromonadaceae	Coprobacter	6.12888e-07
11	Bacteria	Bacteroidetes	Bacteroidia	Bacteroidales	Porphyromonadaceae	Macellibacteroides	1.53222e-06
11	Bacteria	Bacteroidetes	Bacteroidia	Bacteroidales	Porphyromonadaceae	Microbacter	3.98377e-06
11	Bacteria	Bacteroidetes	Bacteroidia	Bacteroidales	Porphyromonadaceae	Odoribacter	0.000171762
11	Bacteria	Bacteroidetes	Bacteroidia	Bacteroidales	Porphyromonadaceae	Paludibacter	4.04506e-05
11	Bacteria	Bacteroidetes	Bacteroidia	Bacteroidales	Porphyromonadaceae	Parabacteroides	0.0157391
11	Bacteria	Bacteroidetes	Bacteroidia	Bacteroidales	Porphyromonadaceae	Petrimonas	1.22578e-06
11	Bacteria	Bacteroidetes	Bacteroidia	Bacteroidales	Porphyromonadaceae	Porphyromonas	1.17981e-05
11	Bacteria	Bacteroidetes	Bacteroidia	Bacteroidales	Porphyromonadaceae	Proteiniphilum	2.02253e-05
11	Bacteria	Bacteroidetes	Bacteroidia	Bacteroidales	Prevotellaceae	Alloprevotella	7.50788e-06
11	Bacteria	Bacteroidetes	Bacteroidia	Bacteroidales	Prevotellaceae	Paraprevotella	1.53222e-06
11	Bacteria	Bacteroidetes	Bacteroidia	Bacteroidales	Prevotellaceae	Prevotella	4.29021e-05
11	Bacteria	Bacteroidetes	Bacteroidia	Bacteroidales	Rikenellaceae	Alistipes	0.00950911
11	Bacteria	Bacteroidetes	Bacteroidia	Bacteroidales	Rikenellaceae	Anaerocella	1.53222e-06
11	Bacteria	Bacteroidetes	Bacteroidia	Bacteroidales	Rikenellaceae	Mucinivorans	1.16449e-05
11	Bacteria	Bacteroidetes	Cytophagia	Cytophagales	Cyclobacteriaceae	Aquiflexum	7.6611e-07
11	Bacteria	Bacteroidetes	Cytophagia	Cytophagales	Cyclobacteriaceae	Lunatimonas	6.12888e-07
11	Bacteria	Bacteroidetes	Cytophagia	Cytophagales	Cyclobacteriaceae	Mariniradius	1.07255e-06
11	Bacteria	Bacteroidetes	Cytophagia	Cytophagales	Cyclobacteriaceae	Mongoliicoccus	1.97656e-05
11	Bacteria	Bacteroidetes	Cytophagia	Cytophagales	Cyclobacteriaceae	Shivajiella	4.59666e-07
11	Bacteria	Bacteroidetes	Cytophagia	Cytophagales	Cytophagaceae	Ekhidna	6.12888e-07
11	Bacteria	Bacteroidetes	Cytophagia	Cytophagales	Flammeovirgaceae	Nafulsella	6.12888e-07
11	Bacteria	Bacteroidetes	Cytophagia	Cytophagales	Flammeovirgaceae	Perexilibacter	2.60477e-06
11	Bacteria	Bacteroidetes	Flavobacteriia	Flavobacteriales	Cryomorphaceae	Cryomorpha	6.12888e-07
11	Bacteria	Bacteroidetes	Flavobacteriia	Flavobacteriales	Cryomorphaceae	Owenweeksia	1.68544e-06
11	Bacteria	Bacteroidetes	Flavobacteriia	Flavobacteriales	Flavobacteriaceae	Aquibacter	6.12888e-07
11	Bacteria	Bacteroidetes	Flavobacteriia	Flavobacteriales	Flavobacteriaceae	Aureivirga	3.06444e-07
11	Bacteria	Bacteroidetes	Flavobacteriia	Flavobacteriales	Flavobacteriaceae	Chryseobacterium	2.29833e-06
11	Bacteria	Bacteroidetes	Flavobacteriia	Flavobacteriales	Flavobacteriaceae	Coenonia	6.12888e-07
11	Bacteria	Bacteroidetes	Flavobacteriia	Flavobacteriales	Flavobacteriaceae	Epilithonimonas	3.83055e-06
11	Bacteria	Bacteroidetes	Flavobacteriia	Flavobacteriales	Flavobacteriaceae	Frondibacter	6.12888e-07
11	Bacteria	Bacteroidetes	Flavobacteriia	Flavobacteriales	Flavobacteriaceae	Gaetbulimicrobium	1.22578e-06
11	Bacteria	Bacteroidetes	Flavobacteriia	Flavobacteriales	Flavobacteriaceae	Gangjinia	3.06444e-06
11	Bacteria	Bacteroidetes	Flavobacteriia	Flavobacteriales	Flavobacteriaceae	Hanstruepera	4.59666e-07
11	Bacteria	Bacteroidetes	Flavobacteriia	Flavobacteriales	Flavobacteriaceae	Imtechella	9.19332e-07
11	Bacteria	Bacteroidetes	Flavobacteriia	Flavobacteriales	Flavobacteriaceae	Lutaonella	1.99189e-06
11	Bacteria	Bacteroidetes	Flavobacteriia	Flavobacteriales	Flavobacteriaceae	Maritimimonas	4.59666e-07
11	Bacteria	Bacteroidetes	Flavobacteriia	Flavobacteriales	Flavobacteriaceae	Postechiella	1.89995e-05
11	Bacteria	Bacteroidetes	Flavobacteriia	Flavobacteriales	Flavobacteriaceae	Zeaxanthinibacter	3.06444e-07
11	Bacteria	Bacteroidetes	Sphingobacteriia	Sphingobacteriales	Chitinophagaceae	Filimonas	6.12888e-07
11	Bacteria	Bacteroidetes	Sphingobacteriia	Sphingobacteriales	Chitinophagaceae	Lacibacter	1.22578e-06
11	Bacteria	Bacteroidetes	Sphingobacteriia	Sphingobacteriales	Saprospiraceae	Haliscomenobacter	6.12888e-07
11	Bacteria	Bacteroidetes	Sphingobacteriia	Sphingobacteriales	Sphingobacteriaceae	Nubsella	1.53222e-06
11	Bacteria	Bacteroidetes	Sphingobacteriia	Sphingobacteriales	Sphingobacteriaceae	Pseudopedobacter	4.2136e-05
11	Bacteria	Bacteroidetes	Sphingobacteriia	Sphingobacteriales	Sphingobacteriaceae	Pseudosphingobacterium	4.59666e-07
11	Bacteria	Caldiserica	Caldisericia	Caldisericales	Caldisericaceae	Caldisericum	4.59666e-07
11	Bacteria	Candidatus_Calescamantes	Candidatus_Calescibacterium	unclassified	unclassified		4.59666e-07
11	Bacteria	Candidatus_Saccharibacteria	unclassified	unclassified			6.12888e-07
11	Bacteria	Chlamydiae	Chlamydiia	Chlamydiales	Parachlamydiaceae	Neochlamydia	2.45155e-06
11	Bacteria	Chlamydiae	Chlamydiia	Chlamydiales	Parachlamydiaceae	Parachlamydia	3.06444e-07
11	Bacteria	Chlamydiae	Chlamydiia	Chlamydiales	Waddliaceae	Waddlia	6.12888e-07
11	Bacteria	Chlorobi	Chlorobia	Chlorobiales	Chlorobiaceae	Chloroherpeton	7.50788e-06
11	Bacteria	Chloroflexi	Anaerolineae	Anaerolineales	Anaerolineaceae	Leptolinea	6.12888e-07
11	Bacteria	Chloroflexi	Anaerolineae	Anaerolineales	Anaerolineaceae	Ornatilinea	6.12888e-07
11	Bacteria	Chloroflexi	Anaerolineae	Anaerolineales	Anaerolineaceae	Thermomarinilinea	6.12888e-07
11	Bacteria	Chloroflexi	Thermomicrobia	Thermomicrobiales	Thermomicrobiaceae	Thermorudis	3.06444e-07
11	Bacteria	Chrysiogenetes	Chrysiogenetes	Chrysiogenales	Chrysiogenaceae	Desulfurispira	7.6611e-07
11	Bacteria	Cyanobacteria/Chloroplast	Chloroplast	Chloroplast	Bacillariophyta	unclassified	6.12888e-07
11	Bacteria	Cyanobacteria/Chloroplast	Chloroplast	Chloroplast	Bangiophyceae	unclassified	6.12888e-07
11	Bacteria	Cyanobacteria/Chloroplast	Chloroplast	Chloroplast	Streptophyta	unclassified	3.21766e-06
11	Bacteria	Cyanobacteria/Chloroplast	Cyanobacteria	Family_V	GpV	unclassified	3.67733e-06
11	Bacteria	Deferribacteres	Deferribacteres	Deferribacterales	Deferribacteraceae	Seleniivibrio	1.53222e-07
11	Bacteria	Deinococcus-Thermus	Deinococci	Deinococcales	Deinococcaceae	Deinobacterium	1.83866e-06
11	Bacteria	Deinococcus-Thermus	Deinococci	Thermales	Thermaceae	Vulcanithermus	3.06444e-07
11	Bacteria	Elusimicrobia	Elusimicrobia	Elusimicrobiales	Elusimicrobiaceae	Elusimicrobium	6.12888e-07
11	Bacteria	Firmicutes	Bacilli	Bacillales	Bacillaceae_1	Anoxybacillus	3.06444e-07
11	Bacteria	Firmicutes	Bacilli	Bacillales	Bacillaceae_2	Natribacillus	6.12888e-07
11	Bacteria	Firmicutes	Bacilli	Bacillales	Bacillaceae_2	Tepidibacillus	6.12888e-07
11	Bacteria	Firmicutes	Bacilli	Bacillales	Bacillales_incertae_sedis	Desulfuribacillus	2.758e-06
11	Bacteria	Firmicutes	Bacilli	Bacillales	Bacillales_Incertae_Sedis_XI	Gemella	3.04912e-05
11	Bacteria	Firmicutes	Bacilli	Bacillales	Listeriaceae	Listeria	1.07255e-06
11	Bacteria	Firmicutes	Bacilli	Bacillales	Planococcaceae	Psychrobacillus	6.12888e-07
11	Bacteria	Firmicutes	Bacilli	Bacillales	Staphylococcaceae	Macrococcus	3.06444e-07
11	Bacteria	Firmicutes	Bacilli	Bacillales	Staphylococcaceae	Staphylococcus	6.12888e-07
11	Bacteria	Firmicutes	Bacilli	Bacillales	Thermoactinomycetaceae_1	Geothermomicrobium	3.06444e-07
11	Bacteria	Firmicutes	Bacilli	Bacillales	Thermoactinomycetaceae_1	Hazenella	6.12888e-07
11	Bacteria	Firmicutes	Bacilli	Bacillales	Thermoactinomycetaceae_2	Seinonella	3.37088e-06
11	Bacteria	Firmicutes	Bacilli	Lactobacillales	Carnobacteriaceae	Alloiococcus	4.59666e-07
11	Bacteria	Firmicutes	Bacilli	Lactobacillales	Carnobacteriaceae	Granulicatella	4.59666e-07
11	Bacteria	Firmicutes	Bacilli	Lactobacillales	Enterococcaceae	Enterococcus	4.44344e-06
11	Bacteria	Firmicutes	Bacilli	Lactobacillales	Enterococcaceae	Melissococcus	4.59666e-07
11	Bacteria	Firmicutes	Bacilli	Lactobacillales	Enterococcaceae	Pilibacter	4.59666e-07
11	Bacteria	Firmicutes	Bacilli	Lactobacillales	Lactobacillaceae	Lactobacillus	1.30239e-05
11	Bacteria	Firmicutes	Bacilli	Lactobacillales	Lactobacillaceae	Pediococcus	1.53222e-07
11	Bacteria	Firmicutes	Bacilli	Lactobacillales	Leuconostocaceae	Fructobacillus	7.6611e-07
11	Bacteria	Firmicutes	Bacilli	Lactobacillales	Leuconostocaceae	Leuconostoc	0.000298936
11	Bacteria	Firmicutes	Bacilli	Lactobacillales	Leuconostocaceae	Oenococcus	2.29833e-06
11	Bacteria	Firmicutes	Bacilli	Lactobacillales	Leuconostocaceae	Weissella	0.000722901
11	Bacteria	Firmicutes	Bacilli	Lactobacillales	Streptococcaceae	Lactococcus	0.000875051
11	Bacteria	Firmicutes	Bacilli	Lactobacillales	Streptococcaceae	Lactovum	6.2821e-06
11	Bacteria	Firmicutes	Bacilli	Lactobacillales	Streptococcaceae	Streptococcus	0.000727038
11	Bacteria	Firmicutes	Clostridia	Clostridiales	Catabacteriaceae	Catabacter	4.13699e-06
11	Bacteria	Firmicutes	Clostridia	Clostridiales	Christensenellaceae	Christensenella	2.14511e-06
11	Bacteria	Firmicutes	Clostridia	Clostridiales	Clostridiaceae_1	Anaerobacter	3.57007e-05
11	Bacteria	Firmicutes	Clostridia	Clostridiales	Clostridiaceae_1	Clostridium_sensu_stricto	0.00375532
11	Bacteria	Firmicutes	Clostridia	Clostridiales	Clostridiaceae_1	Oceanirhabdus	1.53222e-06
11	Bacteria	Firmicutes	Clostridia	Clostridiales	Clostridiaceae_3	Brassicibacter	6.12888e-07
11	Bacteria	Firmicutes	Clostridia	Clostridiales	Clostridiales_Incertae_Sedis_III	Fervidicola	6.12888e-07
11	Bacteria	Firmicutes	Clostridia	Clostridiales	Clostridiales_Incertae_Sedis_XI	Anaerococcus	2.31365e-05
11	Bacteria	Firmicutes	Clostridia	Clostridiales	Clostridiales_Incertae_Sedis_XI	Anaerosalibacter	4.59666e-07
11	Bacteria	Firmicutes	Clostridia	Clostridiales	Clostridiales_Incertae_Sedis_XI	Dethiosulfatibacter	7.81432e-06
11	Bacteria	Firmicutes	Clostridia	Clostridiales	Clostridiales_Incertae_Sedis_XI	Finegoldia	1.47093e-05
11	Bacteria	Firmicutes	Clostridia	Clostridiales	Clostridiales_Incertae_Sedis_XI	Murdochiella	1.53222e-06
11	Bacteria	Firmicutes	Clostridia	Clostridiales	Clostridiales_Incertae_Sedis_XI	Parvimonas	1.99189e-06
11	Bacteria	Firmicutes	Clostridia	Clostridiales	Clostridiales_Incertae_Sedis_XII	Guggenheimella	4.59666e-07
11	Bacteria	Firmicutes	Clostridia	Clostridiales	Clostridiales_Incertae_Sedis_XIII	Anaerovorax	0.00027013
11	Bacteria	Firmicutes	Clostridia	Clostridiales	Clostridiales_Incertae_Sedis_XIII	Mogibacterium	5.10229e-05
11	Bacteria	Firmicutes	Clostridia	Clostridiales	Eubacteriaceae	Anaerofustis	1.45561e-05
11	Bacteria	Firmicutes	Clostridia	Clostridiales	Eubacteriaceae	Eubacterium	1.50158e-05
11	Bacteria	Firmicutes	Clostridia	Clostridiales	Eubacteriaceae	Garciella	1.22578e-05
11	Bacteria	Firmicutes	Clostridia	Clostridiales	Gracilibacteraceae	Gracilibacter	8.58043e-06
11	Bacteria	Firmicutes	Clostridia	Clostridiales	Heliobacteriaceae	Hydrogenispora	4.59666e-07
11	Bacteria	Firmicutes	Clostridia	Clostridiales	Lachnospiraceae	Acetatifactor	2.29833e-06
11	Bacteria	Firmicutes	Clostridia	Clostridiales	Lachnospiraceae	Acetitomaculum	2.758e-06
11	Bacteria	Firmicutes	Clostridia	Clostridiales	Lachnospiraceae	Anaerosporobacter	0.00260033
11	Bacteria	Firmicutes	Clostridia	Clostridiales	Lachnospiraceae	Anaerostipes	0.0238778
11	Bacteria	Firmicutes	Clostridia	Clostridiales	Lachnospiraceae	Blautia	0.022979
11	Bacteria	Firmicutes	Clostridia	Clostridiales	Lachnospiraceae	Butyrivibrio	0.00135004
11	Bacteria	Firmicutes	Clostridia	Clostridiales	Lachnospiraceae	Catonella	6.43532e-06
11	Bacteria	Firmicutes	Clostridia	Clostridiales	Lachnospiraceae	Cellulosilyticum	1.47093e-05
11	Bacteria	Firmicutes	Clostridia	Clostridiales	Lachnospiraceae	Clostridium_XlVa	0.00221099
11	Bacteria	Firmicutes	Clostridia	Clostridiales	Lachnospiraceae	Clostridium_XlVb	0.00457337
11	Bacteria	Firmicutes	Clostridia	Clostridiales	Lachnospiraceae	Coprococcus	0.00407953
11	Bacteria	Firmicutes	Clostridia	Clostridiales	Lachnospiraceae	Dorea	0.00365802
11	Bacteria	Firmicutes	Clostridia	Clostridiales	Lachnospiraceae	Eisenbergiella	0.000421207
11	Bacteria	Firmicutes	Clostridia	Clostridiales	Lachnospiraceae	Fusicatenibacter	0.00939496
11	Bacteria	Firmicutes	Clostridia	Clostridiales	Lachnospiraceae	Hespellia	1.31771e-05
11	Bacteria	Firmicutes	Clostridia	Clostridiales	Lachnospiraceae	Howardella	2.45155e-06
11	Bacteria	Firmicutes	Clostridia	Clostridiales	Lachnospiraceae	Hungatella	0.000334024
11	Bacteria	Firmicutes	Clostridia	Clostridiales	Lachnospiraceae	Johnsonella	0.000206696
11	Bacteria	Firmicutes	Clostridia	Clostridiales	Lachnospiraceae	Lachnoanaerobaculum	5.54663e-05
11	Bacteria	Firmicutes	Clostridia	Clostridiales	Lachnospiraceae	Lachnobacterium	5.01036e-05
11	Bacteria	Firmicutes	Clostridia	Clostridiales	Lachnospiraceae	Lachnospira	0.000614573
11	Bacteria	Firmicutes	Clostridia	Clostridiales	Lachnospiraceae	Lactonifactor	1.59351e-05
11	Bacteria	Firmicutes	Clostridia	Clostridiales	Lachnospiraceae	Marvinbryantia	5.25551e-05
11	Bacteria	Firmicutes	Clostridia	Clostridiales	Lachnospiraceae	Mobilitalea	2.60477e-06
11	Bacteria	Firmicutes	Clostridia	Clostridiales	Lachnospiraceae	Moryella	9.95943e-06
11	Bacteria	Firmicutes	Clostridia	Clostridiales	Lachnospiraceae	Murimonas	1.42496e-05
11	Bacteria	Firmicutes	Clostridia	Clostridiales	Lachnospiraceae	Oribacterium	0.00796724
11	Bacteria	Firmicutes	Clostridia	Clostridiales	Lachnospiraceae	Parasporobacterium	9.66831e-05
11	Bacteria	Firmicutes	Clostridia	Clostridiales	Lachnospiraceae	Pseudobutyrivibrio	0.0002568
11	Bacteria	Firmicutes	Clostridia	Clostridiales	Lachnospiraceae	Robinsoniella	1.1032e-05
11	Bacteria	Firmicutes	Clostridia	Clostridiales	Lachnospiraceae	Roseburia	0.00442796
11	Bacteria	Firmicutes	Clostridia	Clostridiales	Lachnospiraceae	Ruminococcus2	0.0143566
11	Bacteria	Firmicutes	Clostridia	Clostridiales	Lachnospiraceae	Shuttleworthia	4.93375e-05
11	Bacteria	Firmicutes	Clostridia	Clostridiales	Lachnospiraceae	Sporobacterium	4.74988e-06
11	Bacteria	Firmicutes	Clostridia	Clostridiales	Lachnospiraceae	Stomatobaculum	2.14511e-06
11	Bacteria	Firmicutes	Clostridia	Clostridiales	Lachnospiraceae	Syntrophococcus	2.00721e-05
11	Bacteria	Firmicutes	Clostridia	Clostridiales	Natranaerovirga	unclassified	0.000418143
11	Bacteria	Firmicutes	Clostridia	Clostridiales	Peptococcaceae_1	Dehalobacter	3.00315e-05
11	Bacteria	Firmicutes	Clostridia	Clostridiales	Peptococcaceae_1	Desulfitibacter	1.53222e-06
11	Bacteria	Firmicutes	Clostridia	Clostridiales	Peptococcaceae_1	Desulfitispora	1.22578e-06
11	Bacteria	Firmicutes	Clostridia	Clostridiales	Peptococcaceae_1	Desulfonispora	1.53222e-07
11	Bacteria	Firmicutes	Clostridia	Clostridiales	Peptococcaceae_2	Cryptanaerobacter	4.59666e-07
11	Bacteria	Firmicutes	Clostridia	Clostridiales	Peptococcaceae_2	Desulfurispora	6.12888e-07
11	Bacteria	Firmicutes	Clostridia	Clostridiales	Peptoniphilaceae	Peptoniphilus	3.14105e-05
11	Bacteria	Firmicutes	Clostridia	Clostridiales	Peptostreptococcaceae	Acetoanaerobium	3.06444e-07
11	Bacteria	Firmicutes	Clostridia	Clostridiales	Peptostreptococcaceae	Asaccharospora	2.14511e-06
11	Bacteria	Firmicutes	Clostridia	Clostridiales	Peptostreptococcaceae	Clostridium_XI	1.53222e-06
11	Bacteria	Firmicutes	Clostridia	Clostridiales	Peptostreptococcaceae	Intestinibacter	1.07255e-05
11	Bacteria	Firmicutes	Clostridia	Clostridiales	Peptostreptococcaceae	Romboutsia	0.00421161
11	Bacteria	Firmicutes	Clostridia	Clostridiales	Peptostreptococcaceae	Sporacetigenium	3.06444e-07
11	Bacteria	Firmicutes	Clostridia	Clostridiales	Peptostreptococcaceae	Terrisporobacter	8.77962e-05
11	Bacteria	Firmicutes	Clostridia	Clostridiales	Ruminococcaceae	Acetanaerobacterium	0.000209301
11	Bacteria	Firmicutes	Clostridia	Clostridiales	Ruminococcaceae	Acetivibrio	4.13699e-06
11	Bacteria	Firmicutes	Clostridia	Clostridiales	Ruminococcaceae	Anaerobacterium	1.22578e-06
11	Bacteria	Firmicutes	Clostridia	Clostridiales	Ruminococcaceae	Anaerotruncus	0.000178044
11	Bacteria	Firmicutes	Clostridia	Clostridiales	Ruminococcaceae	Butyricicoccus	0.000296791
11	Bacteria	Firmicutes	Clostridia	Clostridiales	Ruminococcaceae	Cellulosibacter	1.07255e-06
11	Bacteria	Firmicutes	Clostridia	Clostridiales	Ruminococcaceae	Clostridium_IV	0.0168224
11	Bacteria	Firmicutes	Clostridia	Clostridiales	Ruminococcaceae	Ercella	2.60477e-06
11	Bacteria	Firmicutes	Clostridia	Clostridiales	Ruminococcaceae	Faecalibacterium	0.148867
11	Bacteria	Firmicutes	Clostridia	Clostridiales	Ruminococcaceae	Fastidiosipila	1.53222e-07
11	Bacteria	Firmicutes	Clostridia	Clostridiales	Ruminococcaceae	Flavonifractor	0.000812689
11	Bacteria	Firmicutes	Clostridia	Clostridiales	Ruminococcaceae	Gemmiger	0.0198911
11	Bacteria	Firmicutes	Clostridia	Clostridiales	Ruminococcaceae	Hydrogenoanaerobacterium	8.68768e-05
11	Bacteria	Firmicutes	Clostridia	Clostridiales	Ruminococcaceae	Intestinimonas	0.000535817
11	Bacteria	Firmicutes	Clostridia	Clostridiales	Ruminococcaceae	Oscillibacter	0.00384832
11	Bacteria	Firmicutes	Clostridia	Clostridiales	Ruminococcaceae	Papillibacter	2.66606e-05
11	Bacteria	Firmicutes	Clostridia	Clostridiales	Ruminococcaceae	Pseudoflavonifractor	6.08291e-05
11	Bacteria	Firmicutes	Clostridia	Clostridiales	Ruminococcaceae	Ruminococcus	0.00434246
11	Bacteria	Firmicutes	Clostridia	Clostridiales	Ruminococcaceae	Saccharofermentans	0.000236115
11	Bacteria	Firmicutes	Clostridia	Clostridiales	Ruminococcaceae	Sporobacter	0.000797214
11	Bacteria	Firmicutes	Clostridia	Clostridiales	Ruminococcaceae	Subdoligranulum	0.00172574
11	Bacteria	Firmicutes	Clostridia	Clostridiales	Syntrophomonadaceae	Syntrophothermus	4.59666e-07
11	Bacteria	Firmicutes	Clostridia	Clostridiales	Vallitalea	unclassified	6.2821e-06
11	Bacteria	Firmicutes	Clostridia	Halanaerobiales	Anoxybacter	unclassified	8.50382e-05
11	Bacteria	Firmicutes	Clostridia	Halanaerobiales	Halobacteroidaceae	Halonatronum	4.59666e-07
11	Bacteria	Firmicutes	Clostridia	Natranaerobiales	Natranaerobiaceae	Dethiobacter	4.59666e-07
11	Bacteria	Firmicutes	Clostridia	Thermoanaerobacterales	Thermoanaerobacteraceae	Gelria	1.07255e-06
11	Bacteria	Firmicutes	Clostridia	Thermoanaerobacterales	Thermodesulfobiaceae	Thermodesulfobium	3.06444e-07
11	Bacteria	Firmicutes	Erysipelotrichia	Erysipelotrichales	Erysipelotrichaceae	Allobaculum	1.07255e-06
11	Bacteria	Firmicutes	Erysipelotrichia	Erysipelotrichales	Erysipelotrichaceae	Bulleidia	9.8062e-06
11	Bacteria	Firmicutes	Erysipelotrichia	Erysipelotrichales	Erysipelotrichaceae	Catenibacterium	4.68859e-05
11	Bacteria	Firmicutes	Erysipelotrichia	Erysipelotrichales	Erysipelotrichaceae	Clostridium_XVIII	0.0294713
11	Bacteria	Firmicutes	Erysipelotrichia	Erysipelotrichales	Erysipelotrichaceae	Coprobacillus	1.44029e-05
11	Bacteria	Firmicutes	Erysipelotrichia	Erysipelotrichales	Erysipelotrichaceae	Eggerthia	6.12888e-07
11	Bacteria	Firmicutes	Erysipelotrichia	Erysipelotrichales	Erysipelotrichaceae	Faecalicoccus	0.000144182
11	Bacteria	Firmicutes	Erysipelotrichia	Erysipelotrichales	Erysipelotrichaceae	Faecalitalea	1.83866e-06
11	Bacteria	Firmicutes	Erysipelotrichia	Erysipelotrichales	Erysipelotrichaceae	Holdemanella	1.07255e-06
11	Bacteria	Firmicutes	Erysipelotrichia	Erysipelotrichales	Erysipelotrichaceae	Holdemania	0.000220486
11	Bacteria	Firmicutes	Erysipelotrichia	Erysipelotrichales	Erysipelotrichaceae	Kandleria	1.17981e-05
11	Bacteria	Firmicutes	Erysipelotrichia	Erysipelotrichales	Erysipelotrichaceae	Sharpea	4.59666e-07
11	Bacteria	Firmicutes	Erysipelotrichia	Erysipelotrichales	Erysipelotrichaceae	Solobacterium	4.29021e-06
11	Bacteria	Firmicutes	Erysipelotrichia	Erysipelotrichales	Erysipelotrichaceae	Turicibacter	5.22487e-05
11	Bacteria	Firmicutes	Negativicutes	Selenomonadales	Acidaminococcaceae	Phascolarctobacterium	0.0147462
11	Bacteria	Firmicutes	Negativicutes	Selenomonadales	Acidaminococcaceae	Succiniclasticum	3.06444e-07
11	Bacteria	Firmicutes	Negativicutes	Selenomonadales	Veillonellaceae	Anaerosinus	5.51599e-06
11	Bacteria	Firmicutes	Negativicutes	Selenomonadales	Veillonellaceae	Anaerospora	6.12888e-07
11	Bacteria	Firmicutes	Negativicutes	Selenomonadales	Veillonellaceae	Anaerovibrio	2.29833e-06
11	Bacteria	Firmicutes	Negativicutes	Selenomonadales	Veillonellaceae	Centipeda	3.06444e-07
11	Bacteria	Firmicutes	Negativicutes	Selenomonadales	Veillonellaceae	Dendrosporobacter	6.12888e-07
11	Bacteria	Firmicutes	Negativicutes	Selenomonadales	Veillonellaceae	Dialister	5.02568e-05
11	Bacteria	Firmicutes	Negativicutes	Selenomonadales	Veillonellaceae	Megasphaera	5.97566e-06
11	Bacteria	Firmicutes	Negativicutes	Selenomonadales	Veillonellaceae	Negativicoccus	3.06444e-07
11	Bacteria	Firmicutes	Negativicutes	Selenomonadales	Veillonellaceae	Psychrosinus	6.12888e-07
11	Bacteria	Firmicutes	Negativicutes	Selenomonadales	Veillonellaceae	Selenomonas	6.12888e-07
11	Bacteria	Firmicutes	Negativicutes	Selenomonadales	Veillonellaceae	Veillonella	0.00315653
11	Bacteria	Fusobacteria	Fusobacteriia	Fusobacteriales	Fusobacteriaceae	Cetobacterium	0.00011032
11	Bacteria	Fusobacteria	Fusobacteriia	Fusobacteriales	Fusobacteriaceae	Fusobacterium	0.000198882
11	Bacteria	Fusobacteria	Fusobacteriia	Fusobacteriales	Fusobacteriaceae	Propionigenium	1.68544e-06
11	Bacteria	Fusobacteria	Fusobacteriia	Fusobacteriales	Fusobacteriaceae	Psychrilyobacter	1.53222e-07
11	Bacteria	Ignavibacteriae	Ignavibacteria	Ignavibacteriales	Ignavibacteriaceae	Melioribacter	0.00652894
11	Bacteria	Lentisphaerae	Oligosphaeria	Oligosphaerales	Oligosphaeraceae	Oligosphaera	6.12888e-07
11	Bacteria	Planctomycetes	Planctomycetia	Candidatus_Brocadiales	Candidatus_Brocadiaceae	Candidatus_Scalindua	4.59666e-07
11	Bacteria	Planctomycetes	Planctomycetia	Planctomycetales	Planctomycetaceae	Pirellula	6.12888e-07
11	Bacteria	Planctomycetes	Planctomycetia	Planctomycetales	Planctomycetaceae	Planctopirus	1.07255e-06
11	Bacteria	Proteobacteria	Alphaproteobacteria	Alphaproteobacteria_incertae_sedis	Rhizomicrobium	unclassified	4.59666e-07
11	Bacteria	Proteobacteria	Alphaproteobacteria	Caulobacterales	Caulobacteraceae	Brevundimonas	9.19332e-06
11	Bacteria	Proteobacteria	Alphaproteobacteria	Caulobacterales	Caulobacteraceae	Phenylobacterium	8.88687e-06
11	Bacteria	Proteobacteria	Alphaproteobacteria	Caulobacterales	Hyphomonadaceae	Robiginitomaculum	1.77737e-05
11	Bacteria	Proteobacteria	Alphaproteobacteria	Rhizobiales	Brucellaceae	Falsochrobactrum	6.12888e-07
11	Bacteria	Proteobacteria	Alphaproteobacteria	Rhizobiales	Rhizobiaceae	Rhizobium	6.12888e-07
11	Bacteria	Proteobacteria	Alphaproteobacteria	Rhizobiales	Rhodobiaceae	Roseospirillum	3.06444e-07
11	Bacteria	Proteobacteria	Alphaproteobacteria	Rhodobacterales	Rhodobacteraceae	Methylarcula	4.59666e-07
11	Bacteria	Proteobacteria	Alphaproteobacteria	Rhodobacterales	Rhodobacteraceae	Pacificibacter	6.12888e-07
11	Bacteria	Proteobacteria	Alphaproteobacteria	Rhodospirillales	Reyranella	unclassified	4.9031e-06
11	Bacteria	Proteobacteria	Alphaproteobacteria	Rhodospirillales	Rhodospirillaceae	Aestuariispira	3.06444e-07
11	Bacteria	Proteobacteria	Alphaproteobacteria	Rickettsiales	Anaplasmataceae	Anaplasma	6.12888e-07
11	Bacteria	Proteobacteria	Alphaproteobacteria	SAR11	Candidatus_Pelagibacter	unclassified	4.59666e-07
11	Bacteria	Proteobacteria	Alphaproteobacteria	Sneathiellales	Sneathiellaceae	Taonella	6.12888e-07
11	Bacteria	Proteobacteria	Alphaproteobacteria	Sphingomonadales	Erythrobacteraceae	Porphyrobacter	3.98377e-06
11	Bacteria	Proteobacteria	Alphaproteobacteria	Sphingomonadales	Sphingomonadaceae	Sphingomonas	1.22578e-06
11	Bacteria	Proteobacteria	Betaproteobacteria	Burkholderiales	Alcaligenaceae	Alcaligenes	4.59666e-07
11	Bacteria	Proteobacteria	Betaproteobacteria	Burkholderiales	Burkholderiaceae	Lautropia	1.07255e-06
11	Bacteria	Proteobacteria	Betaproteobacteria	Burkholderiales	Burkholderiaceae	Ralstonia	7.96754e-06
11	Bacteria	Proteobacteria	Betaproteobacteria	Burkholderiales	Burkholderiales_incertae_sedis	Aquabacterium	2.45155e-06
11	Bacteria	Proteobacteria	Betaproteobacteria	Burkholderiales	Burkholderiales_incertae_sedis	Leptothrix	4.59666e-07
11	Bacteria	Proteobacteria	Betaproteobacteria	Burkholderiales	Comamonadaceae	Pelomonas	2.46687e-05
11	Bacteria	Proteobacteria	Betaproteobacteria	Burkholderiales	Comamonadaceae	Polaromonas	6.12888e-07
11	Bacteria	Proteobacteria	Betaproteobacteria	Burkholderiales	Comamonadaceae	Variovorax	0.000137593
11	Bacteria	Proteobacteria	Betaproteobacteria	Burkholderiales	Oxalobacteraceae	Herminiimonas	6.43532e-06
11	Bacteria	Proteobacteria	Betaproteobacteria	Burkholderiales	Oxalobacteraceae	Pseudoduganella	6.12888e-07
11	Bacteria	Proteobacteria	Betaproteobacteria	Burkholderiales	Oxalobacteraceae	Undibacterium	7.6611e-06
11	Bacteria	Proteobacteria	Betaproteobacteria	Burkholderiales	Sutterellaceae	Sutterella	0.00105968
11	Bacteria	Proteobacteria	Betaproteobacteria	Ferritrophicales	Ferritrophicaceae	Ferritrophicum	4.18296e-05
11	Bacteria	Proteobacteria	Betaproteobacteria	Hydrogenophilales	Hydrogenophilaceae	Tepidiphilus	3.06444e-07
11	Bacteria	Proteobacteria	Betaproteobacteria	Neisseriales	Neisseriaceae	Eikenella	3.37088e-06
11	Bacteria	Proteobacteria	Betaproteobacteria	Neisseriales	Neisseriaceae	Microvirgula	3.37088e-06
11	Bacteria	Proteobacteria	Betaproteobacteria	Neisseriales	Neisseriaceae	Neisseria	6.12888e-07
11	Bacteria	Proteobacteria	Betaproteobacteria	Neisseriales	Neisseriaceae	Pseudogulbenkiania	4.59666e-07
11	Bacteria	Proteobacteria	Betaproteobacteria	Neisseriales	Neisseriaceae	Simonsiella	7.6611e-07
11	Bacteria	Proteobacteria	Betaproteobacteria	Neisseriales	Neisseriaceae	Vogesella	6.12888e-07
11	Bacteria	Proteobacteria	Betaproteobacteria	Rhodocyclales	Rhodocyclaceae	Azoarcus	8.42721e-06
11	Bacteria	Proteobacteria	Betaproteobacteria	Rhodocyclales	Rhodocyclaceae	Zoogloea	3.06444e-07
11	Bacteria	Proteobacteria	Deltaproteobacteria	Bdellovibrionales	Bdellovibrionaceae	Vampirovibrio	4.52005e-05
11	Bacteria	Proteobacteria	Deltaproteobacteria	Desulfobacterales	Desulfobacteraceae	Desulfatitalea	0.00062392
11	Bacteria	Proteobacteria	Deltaproteobacteria	Desulfobacterales	Desulfobacteraceae	Desulfoluna	2.45155e-06
11	Bacteria	Proteobacteria	Deltaproteobacteria	Desulfobacterales	Desulfobacteraceae	Desulforegula	6.12888e-07
11	Bacteria	Proteobacteria	Deltaproteobacteria	Desulfobacterales	Desulfobacteraceae	Desulfosalsimonas	6.12888e-07
11	Bacteria	Proteobacteria	Deltaproteobacteria	Desulfobacterales	Desulfobacteraceae	Desulfospira	6.12888e-07
11	Bacteria	Proteobacteria	Deltaproteobacteria	Desulfobacterales	Desulfobulbaceae	Desulfurivibrio	1.68544e-06
11	Bacteria	Proteobacteria	Deltaproteobacteria	Desulfovibrionales	Desulfovibrionaceae	Bilophila	0.000468093
11	Bacteria	Proteobacteria	Epsilonproteobacteria	Campylobacterales	Campylobacteraceae	Arcobacter	7.50788e-06
11	Bacteria	Proteobacteria	Epsilonproteobacteria	Campylobacterales	Campylobacteraceae	Campylobacter	9.89814e-05
11	Bacteria	Proteobacteria	Epsilonproteobacteria	Campylobacterales	Campylobacteraceae	Sulfurospirillum	6.12888e-07
11	Bacteria	Proteobacteria	Epsilonproteobacteria	Campylobacterales	Helicobacteraceae	Helicobacter	5.97566e-06
11	Bacteria	Proteobacteria	Epsilonproteobacteria	Nautiliales	Nautiliaceae	Thioreductor	4.59666e-07
11	Bacteria	Proteobacteria	Gammaproteobacteria	Aeromonadales	Aeromonadaceae	Oceanimonas	4.59666e-07
11	Bacteria	Proteobacteria	Gammaproteobacteria	Aeromonadales	Aeromonadaceae	Zobellella	9.19332e-07
11	Bacteria	Proteobacteria	Gammaproteobacteria	Aeromonadales	Succinivibrionaceae	Succinatimonas	6.12888e-07
11	Bacteria	Proteobacteria	Gammaproteobacteria	Aeromonadales	Succinivibrionaceae	Succinivibrio	6.12888e-07
11	Bacteria	Proteobacteria	Gammaproteobacteria	Alteromonadales	Alteromonadaceae	Salinimonas	7.04821e-06
11	Bacteria	Proteobacteria	Gammaproteobacteria	Alteromonadales	Ferrimonadaceae	Paraferrimonas	3.06444e-07
11	Bacteria	Proteobacteria	Gammaproteobacteria	Chromatiales	Chromatiaceae	Thioflavicoccus	8.33527e-05
11	Bacteria	Proteobacteria	Gammaproteobacteria	Chromatiales	Ectothiorhodospiraceae	Acidiferrobacter	6.12888e-07
11	Bacteria	Proteobacteria	Gammaproteobacteria	Chromatiales	Ectothiorhodospiraceae	Oceanococcus	4.59666e-07
11	Bacteria	Proteobacteria	Gammaproteobacteria	Chromatiales	Ectothiorhodospiraceae	Thiohalomonas	3.06444e-07
11	Bacteria	Proteobacteria	Gammaproteobacteria	Chromatiales	Thioalkalispiraceae	Thiohalophilus	3.06444e-07
11	Bacteria	Proteobacteria	Gammaproteobacteria	Enterobacteriales	Enterobacteriaceae	Biostraticola	2.45155e-06
11	Bacteria	Proteobacteria	Gammaproteobacteria	Enterobacteriales	Enterobacteriaceae	Budvicia	3.06444e-06
11	Bacteria	Proteobacteria	Gammaproteobacteria	Enterobacteriales	Enterobacteriaceae	Buttiauxella	3.06444e-07
11	Bacteria	Proteobacteria	Gammaproteobacteria	Enterobacteriales	Enterobacteriaceae	Cedecea	6.89499e-06
11	Bacteria	Proteobacteria	Gammaproteobacteria	Enterobacteriales	Enterobacteriaceae	Cosenzaea	2.45155e-06
11	Bacteria	Proteobacteria	Gammaproteobacteria	Enterobacteriales	Enterobacteriaceae	Cronobacter	0.0222256
11	Bacteria	Proteobacteria	Gammaproteobacteria	Enterobacteriales	Enterobacteriaceae	Edwardsiella	2.758e-05
11	Bacteria	Proteobacteria	Gammaproteobacteria	Enterobacteriales	Enterobacteriaceae	Erwinia	3.34024e-05
11	Bacteria	Proteobacteria	Gammaproteobacteria	Enterobacteriales	Enterobacteriaceae	Escherichia/Shigella	6.94095e-05
11	Bacteria	Proteobacteria	Gammaproteobacteria	Enterobacteriales	Enterobacteriaceae	Ewingella	6.12888e-07
11	Bacteria	Proteobacteria	Gammaproteobacteria	Enterobacteriales	Enterobacteriaceae	Hafnia	2.29833e-06
11	Bacteria	Proteobacteria	Gammaproteobacteria	Enterobacteriales	Enterobacteriaceae	Kluyvera	6.12888e-07
11	Bacteria	Proteobacteria	Gammaproteobacteria	Enterobacteriales	Enterobacteriaceae	Kosakonia	5.51599e-05
11	Bacteria	Proteobacteria	Gammaproteobacteria	Enterobacteriales	Enterobacteriaceae	Leclercia	1.83866e-06
11	Bacteria	Proteobacteria	Gammaproteobacteria	Enterobacteriales	Enterobacteriaceae	Lelliottia	0.000111239
11	Bacteria	Proteobacteria	Gammaproteobacteria	Enterobacteriales	Enterobacteriaceae	Mangrovibacter	8.27399e-06
11	Bacteria	Proteobacteria	Gammaproteobacteria	Enterobacteriales	Enterobacteriaceae	Moellerella	6.12888e-07
11	Bacteria	Proteobacteria	Gammaproteobacteria	Enterobacteriales	Enterobacteriaceae	Morganella	4.42811e-05
11	Bacteria	Proteobacteria	Gammaproteobacteria	Enterobacteriales	Enterobacteriaceae	Obesumbacterium	3.20234e-05
11	Bacteria	Proteobacteria	Gammaproteobacteria	Enterobacteriales	Enterobacteriaceae	Phaseolibacter	2.14511e-06
11	Bacteria	Proteobacteria	Gammaproteobacteria	Enterobacteriales	Enterobacteriaceae	Plesiomonas	4.65795e-05
11	Bacteria	Proteobacteria	Gammaproteobacteria	Enterobacteriales	Enterobacteriaceae	Pluralibacter	1.85399e-05
11	Bacteria	Proteobacteria	Gammaproteobacteria	Enterobacteriales	Enterobacteriaceae	Proteus	8.44253e-05
11	Bacteria	Proteobacteria	Gammaproteobacteria	Enterobacteriales	Enterobacteriaceae	Providencia	4.29021e-06
11	Bacteria	Proteobacteria	Gammaproteobacteria	Enterobacteriales	Enterobacteriaceae	Pseudocitrobacter	0.000106336
11	Bacteria	Proteobacteria	Gammaproteobacteria	Enterobacteriales	Enterobacteriaceae	Raoultella	5.05632e-06
11	Bacteria	Proteobacteria	Gammaproteobacteria	Enterobacteriales	Enterobacteriaceae	Salmonella	0.00533718
11	Bacteria	Proteobacteria	Gammaproteobacteria	Enterobacteriales	Enterobacteriaceae	Serratia	7.35465e-06
11	Bacteria	Proteobacteria	Gammaproteobacteria	Enterobacteriales	Enterobacteriaceae	Tatumella	8.73365e-06
11	Bacteria	Proteobacteria	Gammaproteobacteria	Enterobacteriales	Enterobacteriaceae	Trabulsiella	6.12888e-07
11	Bacteria	Proteobacteria	Gammaproteobacteria	Enterobacteriales	Enterobacteriaceae	Yersinia	9.19332e-07
11	Bacteria	Proteobacteria	Gammaproteobacteria	Enterobacteriales	Enterobacteriaceae	Yokenella	3.83055e-06
11	Bacteria	Proteobacteria	Gammaproteobacteria	Gammaproteobacteria_incertae_sedis	Alkalimonas	unclassified	0.000120739
11	Bacteria	Proteobacteria	Gammaproteobacteria	Gammaproteobacteria_incertae_sedis	Candidatus_Carsonella	unclassified	0.000271816
11	Bacteria	Proteobacteria	Gammaproteobacteria	Gammaproteobacteria_incertae_sedis	Cocleimonas	unclassified	4.59666e-07
11	Bacteria	Proteobacteria	Gammaproteobacteria	Gammaproteobacteria_incertae_sedis	Thiohalorhabdus	unclassified	4.59666e-07
11	Bacteria	Proteobacteria	Gammaproteobacteria	Oceanospirillales	Halomonadaceae	Larsenimonas	6.12888e-07
11	Bacteria	Proteobacteria	Gammaproteobacteria	Oceanospirillales	Oceanospirillaceae	Balneatrix	4.59666e-07
11	Bacteria	Proteobacteria	Gammaproteobacteria	Oceanospirillales	Oceanospirillaceae	Litoribacillus	4.59666e-07
11	Bacteria	Proteobacteria	Gammaproteobacteria	Oceanospirillales	Oceanospirillales_incertae_sedis	Gynuella	4.59666e-07
11	Bacteria	Proteobacteria	Gammaproteobacteria	Pasteurellales	Pasteurellaceae	Actinobacillus	4.59666e-07
11	Bacteria	Proteobacteria	Gammaproteobacteria	Pasteurellales	Pasteurellaceae	Aggregatibacter	3.06444e-07
11	Bacteria	Proteobacteria	Gammaproteobacteria	Pasteurellales	Pasteurellaceae	Avibacterium	1.99189e-06
11	Bacteria	Proteobacteria	Gammaproteobacteria	Pasteurellales	Pasteurellaceae	Bisgaardia	5.51599e-06
11	Bacteria	Proteobacteria	Gammaproteobacteria	Pasteurellales	Pasteurellaceae	Cricetibacter	2.45155e-06
11	Bacteria	Proteobacteria	Gammaproteobacteria	Pasteurellales	Pasteurellaceae	Haemophilus	0.00162783
11	Bacteria	Proteobacteria	Gammaproteobacteria	Pasteurellales	Pasteurellaceae	Histophilus	2.35962e-05
11	Bacteria	Proteobacteria	Gammaproteobacteria	Pasteurellales	Pasteurellaceae	Nicoletella	4.59666e-07
11	Bacteria	Proteobacteria	Gammaproteobacteria	Pasteurellales	Pasteurellaceae	Vespertiliibacter	2.60477e-06
11	Bacteria	Proteobacteria	Gammaproteobacteria	Pseudomonadales	Moraxellaceae	Acinetobacter	6.84902e-05
11	Bacteria	Proteobacteria	Gammaproteobacteria	Pseudomonadales	Moraxellaceae	Alkanindiges	1.22578e-06
11	Bacteria	Proteobacteria	Gammaproteobacteria	Pseudomonadales	Moraxellaceae	Enhydrobacter	6.58854e-06
11	Bacteria	Proteobacteria	Gammaproteobacteria	Pseudomonadales	Pseudomonadaceae	Pseudomonas	3.57007e-05
11	Bacteria	Proteobacteria	Gammaproteobacteria	Pseudomonadales	Pseudomonadales_incertae_sedis	Dasania	6.12888e-07
11	Bacteria	Proteobacteria	Gammaproteobacteria	Thiotrichales	Piscirickettsiaceae	Piscirickettsia	4.59666e-07
11	Bacteria	Proteobacteria	Gammaproteobacteria	Thiotrichales	Thiotrichaceae	Beggiatoa	6.12888e-07
11	Bacteria	Proteobacteria	Gammaproteobacteria	Vibrionales	Vibrionaceae	Vibrio	5.51599e-06
11	Bacteria	Proteobacteria	Gammaproteobacteria	Xanthomonadales	Xanthomonadaceae	Lysobacter	5.07165e-05
11	Bacteria	Proteobacteria	Gammaproteobacteria	Xanthomonadales	Xanthomonadaceae	Pseudoxanthomonas	3.67733e-06
11	Bacteria	Proteobacteria	Gammaproteobacteria	Xanthomonadales	Xanthomonadaceae	Stenotrophomonas	8.27399e-06
11	Bacteria	Proteobacteria	Gammaproteobacteria	Xanthomonadales	Xanthomonadaceae	Xanthomonas	4.59666e-07
11	Bacteria	Spirochaetes	Spirochaetia	Spirochaetales	Leptospiraceae	Leptonema	1.07255e-06
11	Bacteria	Synergistetes	Synergistia	Synergistales	Synergistaceae	Aminomonas	6.12888e-07
11	Bacteria	Synergistetes	Synergistia	Synergistales	Synergistaceae	Fretibacterium	1.22578e-06
11	Bacteria	Synergistetes	Synergistia	Synergistales	Synergistaceae	Jonquetella	1.68544e-06
11	Bacteria	Synergistetes	Synergistia	Synergistales	Synergistaceae	Pyramidobacter	1.68544e-06
11	Bacteria	Synergistetes	Synergistia	Synergistales	Synergistaceae	Thermovirga	2.91122e-06
11	Bacteria	Tenericutes	Mollicutes	Anaeroplasmatales	Anaeroplasmataceae	Asteroleplasma	0.000247147
11	Bacteria	Thermotogae	Thermotogae	Petrotogales	Petrotogaceae	Oceanotoga	3.06444e-07
11	Bacteria	Verrucomicrobia	Opitutae	Puniceicoccales	Puniceicoccaceae	Puniceicoccus	6.12888e-07
11	Bacteria	Verrucomicrobia	Verrucomicrobiae	Verrucomicrobiales	Verrucomicrobiaceae	Persicirhabdus	6.12888e-07
14	Archaea	Euryarchaeota	Thermoplasmata	Thermoplasmatales	Ferroplasmaceae	Ferroplasma	3.54033e-06
14	Bacteria	Actinobacteria	Actinobacteria	Actinomycetales	Actinomycetaceae	Varibaculum	3.54033e-06
14	Bacteria	Actinobacteria	Actinobacteria	Actinomycetales	Corynebacteriaceae	Corynebacterium	0.000416874
14	Bacteria	Actinobacteria	Actinobacteria	Actinomycetales	Dermatophilaceae	Piscicoccus	3.54033e-06
14	Bacteria	Actinobacteria	Actinobacteria	Actinomycetales	Micrococcaceae	Renibacterium	7.08066e-06
14	Bacteria	Actinobacteria	Actinobacteria	Actinomycetales	Propionibacteriaceae	Propionibacterium	7.08066e-06
14	Bacteria	Actinobacteria	Actinobacteria	Bifidobacteriales	Bifidobacteriaceae	Bifidobacterium	4.60243e-05
14	Bacteria	Actinobacteria	Actinobacteria	Bifidobacteriales	Bifidobacteriaceae	Gardnerella	3.54033e-06
14	Bacteria	Actinobacteria	Actinobacteria	Coriobacteriales	Coriobacteriaceae	Asaccharobacter	1.77017e-05
14	Bacteria	Actinobacteria	Actinobacteria	Coriobacteriales	Coriobacteriaceae	Atopobium	3.54033e-06
14	Bacteria	Actinobacteria	Actinobacteria	Coriobacteriales	Coriobacteriaceae	Eggerthella	0.00204631
14	Bacteria	Actinobacteria	Actinobacteria	Coriobacteriales	Coriobacteriaceae	Gordonibacter	0.000275261
14	Bacteria	Bacteroidetes	Bacteroidia	Bacteroidales	Bacteroidaceae	Bacteroides	0.672348
14	Bacteria	Bacteroidetes	Bacteroidia	Bacteroidales	Bacteroidales_incertae_sedis	Phocaeicola	0.00010267
14	Bacteria	Bacteroidetes	Bacteroidia	Bacteroidales	Marinilabiliaceae	Carboxylicivirga	8.85083e-07
14	Bacteria	Bacteroidetes	Bacteroidia	Bacteroidales	Marinilabiliaceae	Natronoflexus	7.08066e-06
14	Bacteria	Bacteroidetes	Bacteroidia	Bacteroidales	Porphyromonadaceae	Falsiporphyromonas	1.41613e-05
14	Bacteria	Bacteroidetes	Bacteroidia	Bacteroidales	Porphyromonadaceae	Macellibacteroides	3.54033e-06
14	Bacteria	Bacteroidetes	Bacteroidia	Bacteroidales	Porphyromonadaceae	Paludibacter	5.3105e-06
14	Bacteria	Bacteroidetes	Bacteroidia	Bacteroidales	Porphyromonadaceae	Parabacteroides	3.54033e-06
14	Bacteria	Bacteroidetes	Bacteroidia	Bacteroidales	Porphyromonadaceae	Petrimonas	3.54033e-06
14	Bacteria	Bacteroidetes	Bacteroidia	Bacteroidales	Porphyromonadaceae	Tannerella	3.54033e-06
14	Bacteria	Bacteroidetes	Bacteroidia	Bacteroidales	Prevotellaceae	Alloprevotella	5.04497e-05
14	Bacteria	Bacteroidetes	Bacteroidia	Bacteroidales	Prevotellaceae	Prevotella	3.54033e-06
14	Bacteria	Bacteroidetes	Bacteroidia	Bacteroidales	Rikenellaceae	Alistipes	0.00466527
14	Bacteria	Bacteroidetes	Flavobacteriia	Flavobacteriales	Flavobacteriaceae	Cloacibacterium	5.399e-05
14	Bacteria	Bacteroidetes	Flavobacteriia	Flavobacteriales	Flavobacteriaceae	Epilithonimonas	8.85083e-07
14	Bacteria	Bacteroidetes	Flavobacteriia	Flavobacteriales	Flavobacteriaceae	Soonwooa	3.54033e-06
14	Bacteria	Bacteroidetes	Sphingobacteriia	Sphingobacteriales	Rhodothermaceae	Rubrivirga	3.54033e-06
14	Bacteria	Bacteroidetes	Sphingobacteriia	Sphingobacteriales	Sphingobacteriaceae	Pseudopedobacter	1.59315e-05
14	Bacteria	Bacteroidetes	Sphingobacteriia	Sphingobacteriales	Sphingobacteriaceae	Solitalea	6.19558e-05
14	Bacteria	Chlorobi	Chlorobia	Chlorobiales	Chlorobiaceae	Chloroherpeton	7.08066e-06
14	Bacteria	Chloroflexi	Anaerolineae	Anaerolineales	Anaerolineaceae	Levilinea	3.54033e-06
14	Bacteria	Cyanobacteria/Chloroplast	Chloroplast	Chloroplast	Streptophyta	unclassified	0.000269065
14	Bacteria	Firmicutes	Bacilli	Bacillales	Staphylococcaceae	Staphylococcus	3.54033e-06
14	Bacteria	Firmicutes	Bacilli	Bacillales	Thermoactinomycetaceae_2	Seinonella	0.00011152
14	Bacteria	Firmicutes	Bacilli	Lactobacillales	Enterococcaceae	Enterococcus	1.50464e-05
14	Bacteria	Firmicutes	Bacilli	Lactobacillales	Leuconostocaceae	Leuconostoc	2.74376e-05
14	Bacteria	Firmicutes	Bacilli	Lactobacillales	Leuconostocaceae	Weissella	6.81514e-05
14	Bacteria	Firmicutes	Bacilli	Lactobacillales	Streptococcaceae	Lactococcus	9.38188e-05
14	Bacteria	Firmicutes	Bacilli	Lactobacillales	Streptococcaceae	Streptococcus	5.22199e-05
14	Bacteria	Firmicutes	Clostridia	Clostridiales	Catabacteriaceae	Catabacter	2.1242e-05
14	Bacteria	Firmicutes	Clostridia	Clostridiales	Christensenellaceae	Christensenella	2.92077e-05
14	Bacteria	Firmicutes	Clostridia	Clostridiales	Clostridiaceae_1	Anaerobacter	4.42541e-06
14	Bacteria	Firmicutes	Clostridia	Clostridiales	Clostridiaceae_1	Clostridium_sensu_stricto	0.000435461
14	Bacteria	Firmicutes	Clostridia	Clostridiales	Clostridiaceae_1	Fonticella	3.54033e-06
14	Bacteria	Firmicutes	Clostridia	Clostridiales	Clostridiaceae_3	Brassicibacter	7.08066e-06
14	Bacteria	Firmicutes	Clostridia	Clostridiales	Clostridiales_Incertae_Sedis_XI	Anaerococcus	3.54033e-06
14	Bacteria	Firmicutes	Clostridia	Clostridiales	Clostridiales_Incertae_Sedis_XI	Anaerosalibacter	7.08066e-06
14	Bacteria	Firmicutes	Clostridia	Clostridiales	Clostridiales_Incertae_Sedis_XI	Dethiosulfatibacter	3.54033e-06
14	Bacteria	Firmicutes	Clostridia	Clostridiales	Clostridiales_Incertae_Sedis_XI	Helcococcus	3.54033e-06
14	Bacteria	Firmicutes	Clostridia	Clostridiales	Clostridiales_Incertae_Sedis_XI	Murdochiella	3.54033e-06
14	Bacteria	Firmicutes	Clostridia	Clostridiales	Clostridiales_Incertae_Sedis_XI	Parvimonas	7.08066e-06
14	Bacteria	Firmicutes	Clostridia	Clostridiales	Clostridiales_Incertae_Sedis_XI	Tepidimicrobium	8.85083e-07
14	Bacteria	Firmicutes	Clostridia	Clostridiales	Clostridiales_Incertae_Sedis_XIII	Anaerovorax	0.00177813
14	Bacteria	Firmicutes	Clostridia	Clostridiales	Clostridiales_Incertae_Sedis_XIII	Mogibacterium	0.000133647
14	Bacteria	Firmicutes	Clostridia	Clostridiales	Eubacteriaceae	Anaerofustis	8.05425e-05
14	Bacteria	Firmicutes	Clostridia	Clostridiales	Eubacteriaceae	Eubacterium	0.000570878
14	Bacteria	Firmicutes	Clostridia	Clostridiales	Eubacteriaceae	Garciella	2.30121e-05
14	Bacteria	Firmicutes	Clostridia	Clostridiales	Gracilibacteraceae	Gracilibacter	3.54033e-06
14	Bacteria	Firmicutes	Clostridia	Clostridiales	Lachnospiraceae	Acetatifactor	3.54033e-06
14	Bacteria	Firmicutes	Clostridia	Clostridiales	Lachnospiraceae	Anaerosporobacter	0.00151703
14	Bacteria	Firmicutes	Clostridia	Clostridiales	Lachnospiraceae	Anaerostipes	0.00771527
14	Bacteria	Firmicutes	Clostridia	Clostridiales	Lachnospiraceae	Blautia	0.000238972
14	Bacteria	Firmicutes	Clostridia	Clostridiales	Lachnospiraceae	Butyrivibrio	8.85083e-06
14	Bacteria	Firmicutes	Clostridia	Clostridiales	Lachnospiraceae	Catonella	3.54033e-06
14	Bacteria	Firmicutes	Clostridia	Clostridiales	Lachnospiraceae	Cellulosilyticum	1.0621e-05
14	Bacteria	Firmicutes	Clostridia	Clostridiales	Lachnospiraceae	Clostridium_XlVa	0.0298291
14	Bacteria	Firmicutes	Clostridia	Clostridiales	Lachnospiraceae	Clostridium_XlVb	0.000331021
14	Bacteria	Firmicutes	Clostridia	Clostridiales	Lachnospiraceae	Coprococcus	0.000336331
14	Bacteria	Firmicutes	Clostridia	Clostridiales	Lachnospiraceae	Dorea	0.00297211
14	Bacteria	Firmicutes	Clostridia	Clostridiales	Lachnospiraceae	Eisenbergiella	0.00899775
14	Bacteria	Firmicutes	Clostridia	Clostridiales	Lachnospiraceae	Fusicatenibacter	0.0200471
14	Bacteria	Firmicutes	Clostridia	Clostridiales	Lachnospiraceae	Hespellia	1.0621e-05
14	Bacteria	Firmicutes	Clostridia	Clostridiales	Lachnospiraceae	Hungatella	0.00244283
14	Bacteria	Firmicutes	Clostridia	Clostridiales	Lachnospiraceae	Johnsonella	1.94718e-05
14	Bacteria	Firmicutes	Clostridia	Clostridiales	Lachnospiraceae	Lachnoanaerobaculum	8.85083e-07
14	Bacteria	Firmicutes	Clostridia	Clostridiales	Lachnospiraceae	Lactonifactor	4.51392e-05
14	Bacteria	Firmicutes	Clostridia	Clostridiales	Lachnospiraceae	Marvinbryantia	2.21271e-05
14	Bacteria	Firmicutes	Clostridia	Clostridiales	Lachnospiraceae	Moryella	2.47823e-05
14	Bacteria	Firmicutes	Clostridia	Clostridiales	Lachnospiraceae	Murimonas	6.63812e-05
14	Bacteria	Firmicutes	Clostridia	Clostridiales	Lachnospiraceae	Oribacterium	0.00096297
14	Bacteria	Firmicutes	Clostridia	Clostridiales	Lachnospiraceae	Parasporobacterium	3.54033e-06
14	Bacteria	Firmicutes	Clostridia	Clostridiales	Lachnospiraceae	Pseudobutyrivibrio	6.28409e-05
14	Bacteria	Firmicutes	Clostridia	Clostridiales	Lachnospiraceae	Robinsoniella	1.0621e-05
14	Bacteria	Firmicutes	Clostridia	Clostridiales	Lachnospiraceae	Roseburia	4.42541e-06
14	Bacteria	Firmicutes	Clostridia	Clostridiales	Lachnospiraceae	Ruminococcus2	0.040658
14	Bacteria	Firmicutes	Clostridia	Clostridiales	Lachnospiraceae	Shuttleworthia	1.77017e-05
14	Bacteria	Firmicutes	Clostridia	Clostridiales	Lachnospiraceae	Sporobacterium	7.08066e-06
14	Bacteria	Firmicutes	Clostridia	Clostridiales	Lachnospiraceae	Syntrophococcus	7.08066e-06
14	Bacteria	Firmicutes	Clostridia	Clostridiales	Natranaerovirga	unclassified	1.85867e-05
14	Bacteria	Firmicutes	Clostridia	Clostridiales	Peptococcaceae_1	Desulfitispora	3.54033e-06
14	Bacteria	Firmicutes	Clostridia	Clostridiales	Peptoniphilaceae	Peptoniphilus	7.08066e-06
14	Bacteria	Firmicutes	Clostridia	Clostridiales	Peptostreptococcaceae	Intestinibacter	1.77017e-06
14	Bacteria	Firmicutes	Clostridia	Clostridiales	Peptostreptococcaceae	Romboutsia	3.89436e-05
14	Bacteria	Firmicutes	Clostridia	Clostridiales	Peptostreptococcaceae	Terrisporobacter	3.54033e-06
14	Bacteria	Firmicutes	Clostridia	Clostridiales	Ruminococcaceae	Acetanaerobacterium	0.000122141
14	Bacteria	Firmicutes	Clostridia	Clostridiales	Ruminococcaceae	Acetivibrio	3.54033e-06
14	Bacteria	Firmicutes	Clostridia	Clostridiales	Ruminococcaceae	Anaerobacterium	3.54033e-06
14	Bacteria	Firmicutes	Clostridia	Clostridiales	Ruminococcaceae	Anaerofilum	3.36331e-05
14	Bacteria	Firmicutes	Clostridia	Clostridiales	Ruminococcaceae	Anaerotruncus	4.95646e-05
14	Bacteria	Firmicutes	Clostridia	Clostridiales	Ruminococcaceae	Butyricicoccus	0.00205516
14	Bacteria	Firmicutes	Clostridia	Clostridiales	Ruminococcaceae	Cellulosibacter	8.85083e-07
14	Bacteria	Firmicutes	Clostridia	Clostridiales	Ruminococcaceae	Clostridium_IV	0.00376514
14	Bacteria	Firmicutes	Clostridia	Clostridiales	Ruminococcaceae	Ercella	4.42541e-06
14	Bacteria	Firmicutes	Clostridia	Clostridiales	Ruminococcaceae	Ethanoligenens	7.78873e-05
14	Bacteria	Firmicutes	Clostridia	Clostridiales	Ruminococcaceae	Faecalibacterium	0.139369
14	Bacteria	Firmicutes	Clostridia	Clostridiales	Ruminococcaceae	Flavonifractor	0.0017383
14	Bacteria	Firmicutes	Clostridia	Clostridiales	Ruminococcaceae	Gemmiger	5.04497e-05
14	Bacteria	Firmicutes	Clostridia	Clostridiales	Ruminococcaceae	Hydrogenoanaerobacterium	1.94718e-05
14	Bacteria	Firmicutes	Clostridia	Clostridiales	Ruminococcaceae	Intestinimonas	0.00252426
14	Bacteria	Firmicutes	Clostridia	Clostridiales	Ruminococcaceae	Oscillibacter	0.00313231
14	Bacteria	Firmicutes	Clostridia	Clostridiales	Ruminococcaceae	Papillibacter	5.66453e-05
14	Bacteria	Firmicutes	Clostridia	Clostridiales	Ruminococcaceae	Pseudoflavonifractor	0.000300928
14	Bacteria	Firmicutes	Clostridia	Clostridiales	Ruminococcaceae	Ruminococcus	0.000247823
14	Bacteria	Firmicutes	Clostridia	Clostridiales	Ruminococcaceae	Saccharofermentans	2.21271e-05
14	Bacteria	Firmicutes	Clostridia	Clostridiales	Ruminococcaceae	Sporobacter	7.96574e-06
14	Bacteria	Firmicutes	Clostridia	Clostridiales	Ruminococcaceae	Subdoligranulum	0.00297122
14	Bacteria	Firmicutes	Clostridia	Halanaerobiales	Anoxybacter	unclassified	8.05425e-05
14	Bacteria	Firmicutes	Clostridia	Halanaerobiales	Halobacteroidaceae	Fuchsiella	3.54033e-06
14	Bacteria	Firmicutes	Clostridia	Thermoanaerobacterales	Thermoanaerobacteraceae	Desulfovirgula	7.08066e-06
14	Bacteria	Firmicutes	Erysipelotrichia	Erysipelotrichales	Erysipelotrichaceae	Catenisphaera	0.000422184
14	Bacteria	Firmicutes	Erysipelotrichia	Erysipelotrichales	Erysipelotrichaceae	Clostridium_XVIII	0.00324383
14	Bacteria	Firmicutes	Erysipelotrichia	Erysipelotrichales	Erysipelotrichaceae	Coprobacillus	0.000475289
14	Bacteria	Firmicutes	Erysipelotrichia	Erysipelotrichales	Erysipelotrichaceae	Eggerthia	3.54033e-06
14	Bacteria	Firmicutes	Erysipelotrichia	Erysipelotrichales	Erysipelotrichaceae	Faecalicoccus	0.000203569
14	Bacteria	Firmicutes	Erysipelotrichia	Erysipelotrichales	Erysipelotrichaceae	Holdemania	0.00011152
14	Bacteria	Firmicutes	Erysipelotrichia	Erysipelotrichales	Erysipelotrichaceae	Kandleria	1.77017e-05
14	Bacteria	Firmicutes	Negativicutes	Selenomonadales	Acidaminococcaceae	Phascolarctobacterium	0.0297423
14	Bacteria	Firmicutes	Negativicutes	Selenomonadales	Veillonellaceae	Anaerospora	1.41613e-05
14	Bacteria	Firmicutes	Negativicutes	Selenomonadales	Veillonellaceae	Anaerovibrio	7.08066e-06
14	Bacteria	Firmicutes	Negativicutes	Selenomonadales	Veillonellaceae	Dialister	0.00026818
14	Bacteria	Firmicutes	Negativicutes	Selenomonadales	Veillonellaceae	Propionispira	0.000470864
14	Bacteria	Firmicutes	Negativicutes	Selenomonadales	Veillonellaceae	Veillonella	2.1242e-05
14	Bacteria	Fusobacteria	Fusobacteriia	Fusobacteriales	Fusobacteriaceae	Fusobacterium	1.77017e-06
14	Bacteria	Gemmatimonadetes	Gemmatimonadetes	Gemmatimonadales	Gemmatimonadaceae	Gemmatimonas	3.54033e-06
14	Bacteria	Parcubacteria	unclassified	unclassified			3.54033e-06
14	Bacteria	Planctomycetes	Planctomycetia	Planctomycetales	Planctomycetaceae	Planctopirus	1.77017e-05
14	Bacteria	Proteobacteria	Alphaproteobacteria	Caulobacterales	Caulobacteraceae	Brevundimonas	7.08066e-06
14	Bacteria	Proteobacteria	Alphaproteobacteria	Rhizobiales	Methylobacteriaceae	Methylobacterium	4.2484e-05
14	Bacteria	Proteobacteria	Alphaproteobacteria	Rhizobiales	Rhizobiaceae	Rhizobium	4.42541e-06
14	Bacteria	Proteobacteria	Alphaproteobacteria	Sphingomonadales	Erythrobacteraceae	Erythromicrobium	3.54033e-06
14	Bacteria	Proteobacteria	Alphaproteobacteria	Sphingomonadales	Erythrobacteraceae	Porphyrobacter	0.000169936
14	Bacteria	Proteobacteria	Alphaproteobacteria	Sphingomonadales	Sphingomonadaceae	Sphingomonas	0.000614247
14	Bacteria	Proteobacteria	Alphaproteobacteria	Sphingomonadales	Sphingomonadaceae	Sphingosinicella	7.08066e-06
14	Bacteria	Proteobacteria	Betaproteobacteria	Burkholderiales	Alcaligenaceae	Brackiella	3.54033e-06
14	Bacteria	Proteobacteria	Betaproteobacteria	Burkholderiales	Burkholderiales_incertae_sedis	Aquabacterium	0.000116831
14	Bacteria	Proteobacteria	Betaproteobacteria	Burkholderiales	Burkholderiales_incertae_sedis	Leptothrix	3.54033e-06
14	Bacteria	Proteobacteria	Betaproteobacteria	Burkholderiales	Comamonadaceae	Comamonas	7.96574e-06
14	Bacteria	Proteobacteria	Betaproteobacteria	Burkholderiales	Comamonadaceae	Delftia	6.19558e-06
14	Bacteria	Proteobacteria	Betaproteobacteria	Burkholderiales	Comamonadaceae	Pelomonas	0.000365539
14	Bacteria	Proteobacteria	Betaproteobacteria	Burkholderiales	Comamonadaceae	Variovorax	0.0013409
14	Bacteria	Proteobacteria	Betaproteobacteria	Burkholderiales	Comamonadaceae	Xenophilus	4.42541e-06
14	Bacteria	Proteobacteria	Betaproteobacteria	Burkholderiales	Oxalobacteraceae	Undibacterium	2.1242e-05
14	Bacteria	Proteobacteria	Betaproteobacteria	Burkholderiales	Sutterellaceae	Sutterella	0.000228351
14	Bacteria	Proteobacteria	Betaproteobacteria	Gallionellales	Gallionellaceae	Sideroxydans	3.54033e-06
14	Bacteria	Proteobacteria	Betaproteobacteria	Neisseriales	Neisseriaceae	Morococcus	3.54033e-06
14	Bacteria	Proteobacteria	Betaproteobacteria	Rhodocyclales	Rhodocyclaceae	Azoarcus	5.57602e-05
14	Bacteria	Proteobacteria	Epsilonproteobacteria	Campylobacterales	Campylobacteraceae	Arcobacter	3.54033e-06
14	Bacteria	Proteobacteria	Gammaproteobacteria	Chromatiales	Chromatiaceae	Thioflavicoccus	5.66453e-05
14	Bacteria	Proteobacteria	Gammaproteobacteria	Enterobacteriales	Enterobacteriaceae	Cronobacter	0.000738159
14	Bacteria	Proteobacteria	Gammaproteobacteria	Enterobacteriales	Enterobacteriaceae	Kluyvera	3.54033e-06
14	Bacteria	Proteobacteria	Gammaproteobacteria	Enterobacteriales	Enterobacteriaceae	Lelliottia	3.54033e-06
14	Bacteria	Proteobacteria	Gammaproteobacteria	Enterobacteriales	Enterobacteriaceae	Obesumbacterium	7.08066e-06
14	Bacteria	Proteobacteria	Gammaproteobacteria	Enterobacteriales	Enterobacteriaceae	Pseudocitrobacter	3.54033e-06
14	Bacteria	Proteobacteria	Gammaproteobacteria	Enterobacteriales	Enterobacteriaceae	Salmonella	0.000337216
14	Bacteria	Proteobacteria	Gammaproteobacteria	Enterobacteriales	Enterobacteriaceae	Serratia	3.54033e-06
14	Bacteria	Proteobacteria	Gammaproteobacteria	Gammaproteobacteria_incertae_sedis	Candidatus_Carsonella	unclassified	7.08066e-06
14	Bacteria	Proteobacteria	Gammaproteobacteria	Pasteurellales	Pasteurellaceae	Haemophilus	3.54033e-06
14	Bacteria	Proteobacteria	Gammaproteobacteria	Pseudomonadales	Moraxellaceae	Acinetobacter	0.000452277
14	Bacteria	Proteobacteria	Gammaproteobacteria	Pseudomonadales	Moraxellaceae	Enhydrobacter	3.54033e-06
14	Bacteria	Proteobacteria	Gammaproteobacteria	Pseudomonadales	Pseudomonadaceae	Pseudomonas	0.0002195
14	Bacteria	Proteobacteria	Gammaproteobacteria	Xanthomonadales	Xanthomonadaceae	Lysobacter	2.92077e-05
14	Bacteria	Synergistetes	Synergistia	Synergistales	Synergistaceae	Thermovirga	1.77017e-06
14	Bacteria	Tenericutes	Mollicutes	Anaeroplasmatales	Anaeroplasmataceae	Asteroleplasma	1.77017e-06
14	Bacteria	Verrucomicrobia	Verrucomicrobiae	Verrucomicrobiales	Verrucomicrobiaceae	Akkermansia	0.00302787
14	Bacteria	Verrucomicrobia	Verrucomicrobiae	Verrucomicrobiales	Verrucomicrobiaceae	Persicirhabdus	3.54033e-06
16	Archaea	Euryarchaeota	Halobacteria	Halobacteriales	Halobacteriaceae	Halapricum	1.64012e-06
16	Archaea	Euryarchaeota	Halobacteria	Halobacteriales	Halobacteriaceae	Salinarchaeum	1.64012e-06
16	Archaea	Pacearchaeota	Pacearchaeota_Incertae_Sedis_AR13	unclassified	unclassified		4.92037e-06
16	Archaea	Woesearchaeota	Woesearchaeota_Incertae_Sedis_AR16	unclassified	unclassified		3.28025e-06
16	Bacteria	Acidobacteria	Holophagae	Acanthopleuribacterales	Acanthopleuribacteraceae	Acanthopleuribacter	1.64012e-06
16	Bacteria	Actinobacteria	Actinobacteria	Actinomycetales	Actinomycetaceae	Actinomyces	1.64012e-06
16	Bacteria	Actinobacteria	Actinobacteria	Actinomycetales	Actinomycetaceae	Flaviflexus	1.64012e-06
16	Bacteria	Actinobacteria	Actinobacteria	Actinomycetales	Cellulomonadaceae	Cellulomonas	3.28025e-06
16	Bacteria	Actinobacteria	Actinobacteria	Actinomycetales	Corynebacteriaceae	Corynebacterium	2.09116e-05
16	Bacteria	Actinobacteria	Actinobacteria	Actinomycetales	Dietziaceae	Dietzia	6.15047e-06
16	Bacteria	Actinobacteria	Actinobacteria	Actinomycetales	Microbacteriaceae	Agromyces	1.64012e-06
16	Bacteria	Actinobacteria	Actinobacteria	Actinomycetales	Micrococcaceae	Renibacterium	3.28025e-06
16	Bacteria	Actinobacteria	Actinobacteria	Actinomycetales	Micrococcaceae	Rothia	3.28025e-06
16	Bacteria	Actinobacteria	Actinobacteria	Actinomycetales	Micrococcaceae	Zhihengliuella	5.90445e-05
16	Bacteria	Actinobacteria	Actinobacteria	Actinomycetales	Mycobacteriaceae	Mycobacterium	2.46019e-06
16	Bacteria	Actinobacteria	Actinobacteria	Actinomycetales	Ruaniaceae	Ruania	1.64012e-06
16	Bacteria	Actinobacteria	Actinobacteria	Bifidobacteriales	Bifidobacteriaceae	Bifidobacterium	1.2711e-05
16	Bacteria	Actinobacteria	Actinobacteria	Coriobacteriales	Coriobacteriaceae	Asaccharobacter	2.78821e-05
16	Bacteria	Actinobacteria	Actinobacteria	Coriobacteriales	Coriobacteriaceae	Atopobium	1.64012e-06
16	Bacteria	Actinobacteria	Actinobacteria	Coriobacteriales	Coriobacteriaceae	Eggerthella	0.00524143
16	Bacteria	Actinobacteria	Actinobacteria	Coriobacteriales	Coriobacteriaceae	Gordonibacter	0.00026898
16	Bacteria	Bacteroidetes	Bacteroidia	Bacteroidales	Bacteroidaceae	Bacteroides	0.526944
16	Bacteria	Bacteroidetes	Bacteroidia	Bacteroidales	Bacteroidales_incertae_sedis	Phocaeicola	4.51034e-05
16	Bacteria	Bacteroidetes	Bacteroidia	Bacteroidales	Marinilabiliaceae	Carboxylicivirga	4.10031e-07
16	Bacteria	Bacteroidetes	Bacteroidia	Bacteroidales	Marinilabiliaceae	Geofilum	1.64012e-06
16	Bacteria	Bacteroidetes	Bacteroidia	Bacteroidales	Marinilabiliaceae	Mangroviflexus	1.64012e-06
16	Bacteria	Bacteroidetes	Bacteroidia	Bacteroidales	Marinilabiliaceae	Natronoflexus	3.28025e-06
16	Bacteria	Bacteroidetes	Bacteroidia	Bacteroidales	Porphyromonadaceae	Barnesiella	3.28025e-06
16	Bacteria	Bacteroidetes	Bacteroidia	Bacteroidales	Porphyromonadaceae	Falsiporphyromonas	1.64012e-06
16	Bacteria	Bacteroidetes	Bacteroidia	Bacteroidales	Porphyromonadaceae	Macellibacteroides	3.28025e-06
16	Bacteria	Bacteroidetes	Bacteroidia	Bacteroidales	Porphyromonadaceae	Microbacter	1.64012e-06
16	Bacteria	Bacteroidetes	Bacteroidia	Bacteroidales	Porphyromonadaceae	Paludibacter	3.19824e-05
16	Bacteria	Bacteroidetes	Bacteroidia	Bacteroidales	Porphyromonadaceae	Parabacteroides	1.64012e-06
16	Bacteria	Bacteroidetes	Bacteroidia	Bacteroidales	Porphyromonadaceae	Petrimonas	1.64012e-06
16	Bacteria	Bacteroidetes	Bacteroidia	Bacteroidales	Porphyromonadaceae	Porphyromonas	2.29617e-05
16	Bacteria	Bacteroidetes	Bacteroidia	Bacteroidales	Porphyromonadaceae	Proteiniphilum	1.64012e-06
16	Bacteria	Bacteroidetes	Bacteroidia	Bacteroidales	Porphyromonadaceae	Tannerella	1.64012e-06
16	Bacteria	Bacteroidetes	Bacteroidia	Bacteroidales	Prevotellaceae	Alloprevotella	2.82922e-05
16	Bacteria	Bacteroidetes	Bacteroidia	Bacteroidales	Prevotellaceae	Prevotella	1.10708e-05
16	Bacteria	Bacteroidetes	Bacteroidia	Bacteroidales	Prolixibacteraceae	Meniscus	1.64012e-06
16	Bacteria	Bacteroidetes	Bacteroidia	Bacteroidales	Rikenellaceae	Alistipes	0.00252005
16	Bacteria	Bacteroidetes	Bacteroidia	Bacteroidales	Rikenellaceae	Anaerocella	1.64012e-06
16	Bacteria	Bacteroidetes	Cytophagia	Cytophagales	Cyclobacteriaceae	Nitritalea	1.64012e-06
16	Bacteria	Bacteroidetes	Cytophagia	Cytophagales	Cytophagaceae	Ekhidna	3.28025e-06
16	Bacteria	Bacteroidetes	Flavobacteriia	Flavobacteriales	Flavobacteriaceae	Chryseobacterium	1.64012e-06
16	Bacteria	Bacteroidetes	Flavobacteriia	Flavobacteriales	Flavobacteriaceae	Citreitalea	1.64012e-06
16	Bacteria	Bacteroidetes	Flavobacteriia	Flavobacteriales	Flavobacteriaceae	Cloacibacterium	6.97053e-06
16	Bacteria	Bacteroidetes	Flavobacteriia	Flavobacteriales	Flavobacteriaceae	Coenonia	1.64012e-06
16	Bacteria	Bacteroidetes	Flavobacteriia	Flavobacteriales	Flavobacteriaceae	Epilithonimonas	4.10031e-07
16	Bacteria	Bacteroidetes	Flavobacteriia	Flavobacteriales	Flavobacteriaceae	Joostella	4.92037e-06
16	Bacteria	Bacteroidetes	Flavobacteriia	Flavobacteriales	Flavobacteriaceae	Postechiella	8.20062e-06
16	Bacteria	Bacteroidetes	Sphingobacteriia	Sphingobacteriales	Sphingobacteriaceae	Nubsella	1.23009e-06
16	Bacteria	Bacteroidetes	Sphingobacteriia	Sphingobacteriales	Sphingobacteriaceae	Pseudopedobacter	1.18909e-05
16	Bacteria	Bacteroidetes	Sphingobacteriia	Sphingobacteriales	Sphingobacteriaceae	Pseudosphingobacterium	1.64012e-06
16	Bacteria	Bacteroidetes	Sphingobacteriia	Sphingobacteriales	Sphingobacteriaceae	Solitalea	5.16639e-05
16	Bacteria	Candidatus_Calescamantes	Candidatus_Calescibacterium	unclassified	unclassified		1.64012e-06
16	Bacteria	Chlamydiae	Chlamydiia	Chlamydiales	Parachlamydiaceae	Neochlamydia	1.64012e-06
16	Bacteria	Chlamydiae	Chlamydiia	Chlamydiales	Waddliaceae	Waddlia	1.64012e-06
16	Bacteria	Chlorobi	Chlorobia	Chlorobiales	Chlorobiaceae	Chloroherpeton	9.84075e-06
16	Bacteria	Chloroflexi	Ktedonobacteria	Ktedonobacterales	Ktedonobacteraceae	Ktedonobacter	1.64012e-06
16	Bacteria	Cyanobacteria/Chloroplast	Chloroplast	Chloroplast	Streptophyta	unclassified	2.29617e-05
16	Bacteria	Firmicutes	Bacilli	Bacillales	Bacillaceae_1	Anoxybacillus	1.23009e-06
16	Bacteria	Firmicutes	Bacilli	Bacillales	Bacillaceae_2	Cerasibacillus	1.64012e-06
16	Bacteria	Firmicutes	Bacilli	Bacillales	Bacillales_Incertae_Sedis_XI	Gemella	2.87022e-06
16	Bacteria	Firmicutes	Bacilli	Bacillales	Staphylococcaceae	Staphylococcus	3.28025e-06
16	Bacteria	Firmicutes	Bacilli	Bacillales	Thermoactinomycetaceae_1	Geothermomicrobium	3.28025e-06
16	Bacteria	Firmicutes	Bacilli	Bacillales	Thermoactinomycetaceae_2	Seinonella	0.000166883
16	Bacteria	Firmicutes	Bacilli	Lactobacillales	Aerococcaceae	Aerococcus	4.92037e-06
16	Bacteria	Firmicutes	Bacilli	Lactobacillales	Aerococcaceae	Dolosicoccus	1.64012e-06
16	Bacteria	Firmicutes	Bacilli	Lactobacillales	Carnobacteriaceae	Alloiococcus	1.23009e-06
16	Bacteria	Firmicutes	Bacilli	Lactobacillales	Carnobacteriaceae	Dolosigranulum	1.64012e-06
16	Bacteria	Firmicutes	Bacilli	Lactobacillales	Enterococcaceae	Enterococcus	4.46934e-05
16	Bacteria	Firmicutes	Bacilli	Lactobacillales	Lactobacillaceae	Lactobacillus	3.28025e-06
16	Bacteria	Firmicutes	Bacilli	Lactobacillales	Leuconostocaceae	Leuconostoc	9.96376e-05
16	Bacteria	Firmicutes	Bacilli	Lactobacillales	Leuconostocaceae	Oenococcus	4.92037e-06
16	Bacteria	Firmicutes	Bacilli	Lactobacillales	Leuconostocaceae	Weissella	0.000195175
16	Bacteria	Firmicutes	Bacilli	Lactobacillales	Streptococcaceae	Lactococcus	0.000172623
16	Bacteria	Firmicutes	Bacilli	Lactobacillales	Streptococcaceae	Lactovum	1.64012e-06
16	Bacteria	Firmicutes	Bacilli	Lactobacillales	Streptococcaceae	Streptococcus	0.000168933
16	Bacteria	Firmicutes	Clostridia	Clostridiales	Catabacteriaceae	Catabacter	4.34633e-05
16	Bacteria	Firmicutes	Clostridia	Clostridiales	Christensenellaceae	Christensenella	7.42156e-05
16	Bacteria	Firmicutes	Clostridia	Clostridiales	Clostridiaceae_1	Anaerobacter	2.05016e-06
16	Bacteria	Firmicutes	Clostridia	Clostridiales	Clostridiaceae_1	Clostridium_sensu_stricto	9.71774e-05
16	Bacteria	Firmicutes	Clostridia	Clostridiales	Clostridiaceae_1	Fonticella	4.92037e-06
16	Bacteria	Firmicutes	Clostridia	Clostridiales	Clostridiaceae_1	Oceanirhabdus	1.64012e-06
16	Bacteria	Firmicutes	Clostridia	Clostridiales	Clostridiaceae_1	Oxobacter	3.28025e-06
16	Bacteria	Firmicutes	Clostridia	Clostridiales	Clostridiaceae_3	Brassicibacter	1.14809e-05
16	Bacteria	Firmicutes	Clostridia	Clostridiales	Clostridiales_Incertae_Sedis_XI	Anaerococcus	1.14809e-05
16	Bacteria	Firmicutes	Clostridia	Clostridiales	Clostridiales_Incertae_Sedis_XI	Anaerosalibacter	2.46019e-05
16	Bacteria	Firmicutes	Clostridia	Clostridiales	Clostridiales_Incertae_Sedis_XI	Dethiosulfatibacter	0.00013777
16	Bacteria	Firmicutes	Clostridia	Clostridiales	Clostridiales_Incertae_Sedis_XI	Finegoldia	1.64012e-05
16	Bacteria	Firmicutes	Clostridia	Clostridiales	Clostridiales_Incertae_Sedis_XI	Gallicola	1.64012e-06
16	Bacteria	Firmicutes	Clostridia	Clostridiales	Clostridiales_Incertae_Sedis_XI	Murdochiella	6.5605e-06
16	Bacteria	Firmicutes	Clostridia	Clostridiales	Clostridiales_Incertae_Sedis_XI	Parvimonas	3.28025e-06
16	Bacteria	Firmicutes	Clostridia	Clostridiales	Clostridiales_Incertae_Sedis_XI	Tepidimicrobium	4.10031e-07
16	Bacteria	Firmicutes	Clostridia	Clostridiales	Clostridiales_Incertae_Sedis_XIII	Anaerovorax	0.00243353
16	Bacteria	Firmicutes	Clostridia	Clostridiales	Clostridiales_Incertae_Sedis_XIII	Mogibacterium	0.000535911
16	Bacteria	Firmicutes	Clostridia	Clostridiales	Eubacteriaceae	Anaerofustis	0.000253399
16	Bacteria	Firmicutes	Clostridia	Clostridiales	Eubacteriaceae	Eubacterium	0.00039281
16	Bacteria	Firmicutes	Clostridia	Clostridiales	Eubacteriaceae	Garciella	9.2667e-05
16	Bacteria	Firmicutes	Clostridia	Clostridiales	Gracilibacteraceae	Gracilibacter	1.23009e-06
16	Bacteria	Firmicutes	Clostridia	Clostridiales	Gracilibacteraceae	Lutispora	1.64012e-06
16	Bacteria	Firmicutes	Clostridia	Clostridiales	Lachnospiraceae	Acetatifactor	4.92037e-06
16	Bacteria	Firmicutes	Clostridia	Clostridiales	Lachnospiraceae	Anaerosporobacter	0.000911089
16	Bacteria	Firmicutes	Clostridia	Clostridiales	Lachnospiraceae	Anaerostipes	0.088625
16	Bacteria	Firmicutes	Clostridia	Clostridiales	Lachnospiraceae	Blautia	0.000700333
16	Bacteria	Firmicutes	Clostridia	Clostridiales	Lachnospiraceae	Butyrivibrio	1.06608e-05
16	Bacteria	Firmicutes	Clostridia	Clostridiales	Lachnospiraceae	Catonella	6.15047e-06
16	Bacteria	Firmicutes	Clostridia	Clostridiales	Lachnospiraceae	Cellulosilyticum	1.14809e-05
16	Bacteria	Firmicutes	Clostridia	Clostridiales	Lachnospiraceae	Clostridium_XlVa	0.0242829
16	Bacteria	Firmicutes	Clostridia	Clostridiales	Lachnospiraceae	Clostridium_XlVb	0.00025873
16	Bacteria	Firmicutes	Clostridia	Clostridiales	Lachnospiraceae	Coprococcus	0.000460875
16	Bacteria	Firmicutes	Clostridia	Clostridiales	Lachnospiraceae	Dorea	0.00913426
16	Bacteria	Firmicutes	Clostridia	Clostridiales	Lachnospiraceae	Eisenbergiella	0.0072637
16	Bacteria	Firmicutes	Clostridia	Clostridiales	Lachnospiraceae	Fusicatenibacter	0.0386594
16	Bacteria	Firmicutes	Clostridia	Clostridiales	Lachnospiraceae	Hespellia	4.51034e-06
16	Bacteria	Firmicutes	Clostridia	Clostridiales	Lachnospiraceae	Hungatella	0.00309861
16	Bacteria	Firmicutes	Clostridia	Clostridiales	Lachnospiraceae	Johnsonella	7.9136e-05
16	Bacteria	Firmicutes	Clostridia	Clostridiales	Lachnospiraceae	Lachnoanaerobaculum	1.84514e-05
16	Bacteria	Firmicutes	Clostridia	Clostridiales	Lachnospiraceae	Lachnobacterium	1.64012e-06
16	Bacteria	Firmicutes	Clostridia	Clostridiales	Lachnospiraceae	Lachnospira	1.64012e-06
16	Bacteria	Firmicutes	Clostridia	Clostridiales	Lachnospiraceae	Lactonifactor	6.35548e-05
16	Bacteria	Firmicutes	Clostridia	Clostridiales	Lachnospiraceae	Marvinbryantia	6.35548e-05
16	Bacteria	Firmicutes	Clostridia	Clostridiales	Lachnospiraceae	Mobilitalea	1.64012e-06
16	Bacteria	Firmicutes	Clostridia	Clostridiales	Lachnospiraceae	Moryella	1.80414e-05
16	Bacteria	Firmicutes	Clostridia	Clostridiales	Lachnospiraceae	Murimonas	6.43749e-05
16	Bacteria	Firmicutes	Clostridia	Clostridiales	Lachnospiraceae	Oribacterium	0.00243764
16	Bacteria	Firmicutes	Clostridia	Clostridiales	Lachnospiraceae	Parasporobacterium	2.46019e-05
16	Bacteria	Firmicutes	Clostridia	Clostridiales	Lachnospiraceae	Pseudobutyrivibrio	8.20062e-05
16	Bacteria	Firmicutes	Clostridia	Clostridiales	Lachnospiraceae	Robinsoniella	9.43072e-06
16	Bacteria	Firmicutes	Clostridia	Clostridiales	Lachnospiraceae	Roseburia	2.95222e-05
16	Bacteria	Firmicutes	Clostridia	Clostridiales	Lachnospiraceae	Ruminococcus2	0.0693945
16	Bacteria	Firmicutes	Clostridia	Clostridiales	Lachnospiraceae	Shuttleworthia	9.43072e-06
16	Bacteria	Firmicutes	Clostridia	Clostridiales	Lachnospiraceae	Sporobacterium	3.28025e-06
16	Bacteria	Firmicutes	Clostridia	Clostridiales	Lachnospiraceae	Stomatobaculum	6.5605e-06
16	Bacteria	Firmicutes	Clostridia	Clostridiales	Lachnospiraceae	Syntrophococcus	9.43072e-06
16	Bacteria	Firmicutes	Clostridia	Clostridiales	Natranaerovirga	unclassified	5.04338e-05
16	Bacteria	Firmicutes	Clostridia	Clostridiales	Peptococcaceae_1	Dehalobacter	2.46019e-05
16	Bacteria	Firmicutes	Clostridia	Clostridiales	Peptococcaceae_1	Desulfitibacter	1.64012e-06
16	Bacteria	Firmicutes	Clostridia	Clostridiales	Peptococcaceae_1	Desulfitispora	1.64012e-06
16	Bacteria	Firmicutes	Clostridia	Clostridiales	Peptoniphilaceae	Peptoniphilus	1.80414e-05
16	Bacteria	Firmicutes	Clostridia	Clostridiales	Peptostreptococcaceae	Acetoanaerobium	4.92037e-06
16	Bacteria	Firmicutes	Clostridia	Clostridiales	Peptostreptococcaceae	Asaccharospora	3.28025e-06
16	Bacteria	Firmicutes	Clostridia	Clostridiales	Peptostreptococcaceae	Clostridium_XI	1.64012e-06
16	Bacteria	Firmicutes	Clostridia	Clostridiales	Peptostreptococcaceae	Intestinibacter	2.25517e-05
16	Bacteria	Firmicutes	Clostridia	Clostridiales	Peptostreptococcaceae	Romboutsia	0.000205836
16	Bacteria	Firmicutes	Clostridia	Clostridiales	Peptostreptococcaceae	Terrisporobacter	6.5605e-06
16	Bacteria	Firmicutes	Clostridia	Clostridiales	Ruminococcaceae	Acetanaerobacterium	0.00238146
16	Bacteria	Firmicutes	Clostridia	Clostridiales	Ruminococcaceae	Acetivibrio	6.5605e-06
16	Bacteria	Firmicutes	Clostridia	Clostridiales	Ruminococcaceae	Anaerobacterium	6.5605e-06
16	Bacteria	Firmicutes	Clostridia	Clostridiales	Ruminococcaceae	Anaerofilum	1.55812e-05
16	Bacteria	Firmicutes	Clostridia	Clostridiales	Ruminococcaceae	Anaerotruncus	0.00025709
16	Bacteria	Firmicutes	Clostridia	Clostridiales	Ruminococcaceae	Butyricicoccus	0.00109642
16	Bacteria	Firmicutes	Clostridia	Clostridiales	Ruminococcaceae	Cellulosibacter	8.61065e-06
16	Bacteria	Firmicutes	Clostridia	Clostridiales	Ruminococcaceae	Clostridium_IV	0.00424423
16	Bacteria	Firmicutes	Clostridia	Clostridiales	Ruminococcaceae	Ercella	8.20062e-06
16	Bacteria	Firmicutes	Clostridia	Clostridiales	Ruminococcaceae	Faecalibacterium	0.123588
16	Bacteria	Firmicutes	Clostridia	Clostridiales	Ruminococcaceae	Flavonifractor	0.00221458
16	Bacteria	Firmicutes	Clostridia	Clostridiales	Ruminococcaceae	Gemmiger	3.15724e-05
16	Bacteria	Firmicutes	Clostridia	Clostridiales	Ruminococcaceae	Hydrogenoanaerobacterium	2.33718e-05
16	Bacteria	Firmicutes	Clostridia	Clostridiales	Ruminococcaceae	Intestinimonas	0.00268283
16	Bacteria	Firmicutes	Clostridia	Clostridiales	Ruminococcaceae	Oscillibacter	0.00381862
16	Bacteria	Firmicutes	Clostridia	Clostridiales	Ruminococcaceae	Pseudobacteroides	3.77229e-05
16	Bacteria	Firmicutes	Clostridia	Clostridiales	Ruminococcaceae	Pseudoflavonifractor	0.000338276
16	Bacteria	Firmicutes	Clostridia	Clostridiales	Ruminococcaceae	Ruminococcus	0.00025914
16	Bacteria	Firmicutes	Clostridia	Clostridiales	Ruminococcaceae	Saccharofermentans	6.97053e-06
16	Bacteria	Firmicutes	Clostridia	Clostridiales	Ruminococcaceae	Sporobacter	3.9773e-05
16	Bacteria	Firmicutes	Clostridia	Clostridiales	Ruminococcaceae	Subdoligranulum	0.00270211
16	Bacteria	Firmicutes	Clostridia	Halanaerobiales	Anoxybacter	unclassified	0.000277591
16	Bacteria	Firmicutes	Clostridia	Halanaerobiales	Halanaerobiaceae	Halocella	1.64012e-06
16	Bacteria	Firmicutes	Clostridia	Thermoanaerobacterales	Thermoanaerobacteraceae	Desulfovirgula	1.14809e-05
16	Bacteria	Firmicutes	Clostridia	Thermoanaerobacterales	Thermoanaerobacteraceae	Thermanaeromonas	1.64012e-06
16	Bacteria	Firmicutes	Erysipelotrichia	Erysipelotrichales	Erysipelotrichaceae	Catenibacterium	1.64012e-06
16	Bacteria	Firmicutes	Erysipelotrichia	Erysipelotrichales	Erysipelotrichaceae	Catenisphaera	0.000182054
16	Bacteria	Firmicutes	Erysipelotrichia	Erysipelotrichales	Erysipelotrichaceae	Clostridium_XVIII	0.0273692
16	Bacteria	Firmicutes	Erysipelotrichia	Erysipelotrichales	Erysipelotrichaceae	Coprobacillus	0.000253809
16	Bacteria	Firmicutes	Erysipelotrichia	Erysipelotrichales	Erysipelotrichaceae	Faecalicoccus	0.000222237
16	Bacteria	Firmicutes	Erysipelotrichia	Erysipelotrichales	Erysipelotrichaceae	Holdemania	0.000164012
16	Bacteria	Firmicutes	Erysipelotrichia	Erysipelotrichales	Erysipelotrichaceae	Kandleria	4.38733e-05
16	Bacteria	Firmicutes	Erysipelotrichia	Erysipelotrichales	Erysipelotrichaceae	Sharpea	1.64012e-06
16	Bacteria	Firmicutes	Erysipelotrichia	Erysipelotrichales	Erysipelotrichaceae	Solobacterium	3.28025e-06
16	Bacteria	Firmicutes	Erysipelotrichia	Erysipelotrichales	Erysipelotrichaceae	Turicibacter	4.92037e-06
16	Bacteria	Firmicutes	Negativicutes	Selenomonadales	Acidaminococcaceae	Phascolarctobacterium	0.0201481
16	Bacteria	Firmicutes	Negativicutes	Selenomonadales	Veillonellaceae	Allisonella	1.64012e-06
16	Bacteria	Firmicutes	Negativicutes	Selenomonadales	Veillonellaceae	Anaerospora	1.14809e-05
16	Bacteria	Firmicutes	Negativicutes	Selenomonadales	Veillonellaceae	Anaerovibrio	3.28025e-06
16	Bacteria	Firmicutes	Negativicutes	Selenomonadales	Veillonellaceae	Dialister	0.000180004
16	Bacteria	Firmicutes	Negativicutes	Selenomonadales	Veillonellaceae	Megasphaera	1.64012e-06
16	Bacteria	Firmicutes	Negativicutes	Selenomonadales	Veillonellaceae	Negativicoccus	3.28025e-06
16	Bacteria	Firmicutes	Negativicutes	Selenomonadales	Veillonellaceae	Propionispira	0.000333355
16	Bacteria	Firmicutes	Negativicutes	Selenomonadales	Veillonellaceae	Veillonella	3.28025e-05
16	Bacteria	Fusobacteria	Fusobacteriia	Fusobacteriales	Fusobacteriaceae	Fusobacterium	8.20062e-07
16	Bacteria	Planctomycetes	Phycisphaerae	Phycisphaerales	Phycisphaeraceae	Phycisphaera	1.64012e-06
16	Bacteria	Planctomycetes	Planctomycetia	Candidatus_Brocadiales	Candidatus_Brocadiaceae	Candidatus_Anammoxoglobus	3.28025e-06
16	Bacteria	Planctomycetes	Planctomycetia	Planctomycetales	Planctomycetaceae	Thermogutta	0.000378869
16	Bacteria	Proteobacteria	Alphaproteobacteria	Caulobacterales	Hyphomonadaceae	Hellea	1.64012e-06
16	Bacteria	Proteobacteria	Alphaproteobacteria	Caulobacterales	Hyphomonadaceae	Robiginitomaculum	3.52627e-05
16	Bacteria	Proteobacteria	Alphaproteobacteria	Rhizobiales	Bradyrhizobiaceae	Bradyrhizobium	3.28025e-06
16	Bacteria	Proteobacteria	Alphaproteobacteria	Rhizobiales	Brucellaceae	Daeguia	1.64012e-06
16	Bacteria	Proteobacteria	Alphaproteobacteria	Rhizobiales	Rhizobiaceae	Rhizobium	4.10031e-07
16	Bacteria	Proteobacteria	Alphaproteobacteria	Rhizobiales	Rhizobiales_incertae_sedis	Phreatobacter	3.28025e-06
16	Bacteria	Proteobacteria	Alphaproteobacteria	Rhodospirillales	Acetobacteraceae	Asaia	8.20062e-06
16	Bacteria	Proteobacteria	Alphaproteobacteria	Rhodospirillales	Reyranella	unclassified	3.28025e-06
16	Bacteria	Proteobacteria	Alphaproteobacteria	SAR11	Candidatus_Pelagibacter	unclassified	3.28025e-06
16	Bacteria	Proteobacteria	Alphaproteobacteria	Sphingomonadales	Erythrobacteraceae	Porphyrobacter	3.28025e-06
16	Bacteria	Proteobacteria	Alphaproteobacteria	Sphingomonadales	Sphingomonadaceae	Sphingomonas	1.55812e-05
16	Bacteria	Proteobacteria	Betaproteobacteria	Burkholderiales	Burkholderiaceae	Ralstonia	2.46019e-05
16	Bacteria	Proteobacteria	Betaproteobacteria	Burkholderiales	Burkholderiales_incertae_sedis	Aquabacterium	9.84075e-06
16	Bacteria	Proteobacteria	Betaproteobacteria	Burkholderiales	Comamonadaceae	Comamonas	4.46934e-05
16	Bacteria	Proteobacteria	Betaproteobacteria	Burkholderiales	Comamonadaceae	Delftia	2.87022e-06
16	Bacteria	Proteobacteria	Betaproteobacteria	Burkholderiales	Comamonadaceae	Diaphorobacter	3.28025e-06
16	Bacteria	Proteobacteria	Betaproteobacteria	Burkholderiales	Comamonadaceae	Pelomonas	6.6015e-05
16	Bacteria	Proteobacteria	Betaproteobacteria	Burkholderiales	Comamonadaceae	Variovorax	0.00026488
16	Bacteria	Proteobacteria	Betaproteobacteria	Burkholderiales	Comamonadaceae	Xenophilus	4.10031e-07
16	Bacteria	Proteobacteria	Betaproteobacteria	Burkholderiales	Oxalobacteraceae	Herminiimonas	1.64012e-06
16	Bacteria	Proteobacteria	Betaproteobacteria	Burkholderiales	Oxalobacteraceae	Massilia	1.64012e-06
16	Bacteria	Proteobacteria	Betaproteobacteria	Burkholderiales	Oxalobacteraceae	Undibacterium	3.28025e-06
16	Bacteria	Proteobacteria	Betaproteobacteria	Burkholderiales	Sutterellaceae	Sutterella	6.80652e-05
16	Bacteria	Proteobacteria	Betaproteobacteria	Neisseriales	Neisseriaceae	Conchiformibius	3.28025e-06
16	Bacteria	Proteobacteria	Betaproteobacteria	Neisseriales	Neisseriaceae	Kingella	1.3121e-05
16	Bacteria	Proteobacteria	Betaproteobacteria	Neisseriales	Neisseriaceae	Microvirgula	4.92037e-06
16	Bacteria	Proteobacteria	Betaproteobacteria	Neisseriales	Neisseriaceae	Neisseria	7.05254e-05
16	Bacteria	Proteobacteria	Betaproteobacteria	Rhodocyclales	Rhodocyclaceae	Azoarcus	4.38733e-05
16	Bacteria	Proteobacteria	Betaproteobacteria	Rhodocyclales	Rhodocyclaceae	Azonexus	1.64012e-06
16	Bacteria	Proteobacteria	Betaproteobacteria	Rhodocyclales	Rhodocyclaceae	Zoogloea	1.64012e-06
16	Bacteria	Proteobacteria	Deltaproteobacteria	Desulfobacterales	Desulfobacteraceae	Desulfosalsimonas	1.64012e-06
16	Bacteria	Proteobacteria	Deltaproteobacteria	Myxococcales	Kofleriaceae	Kofleria	1.64012e-06
16	Bacteria	Proteobacteria	Epsilonproteobacteria	Campylobacterales	Campylobacteraceae	Arcobacter	1.64012e-06
16	Bacteria	Proteobacteria	Gammaproteobacteria	Chromatiales	Chromatiaceae	Thioflavicoccus	2.17317e-05
16	Bacteria	Proteobacteria	Gammaproteobacteria	Chromatiales	Ectothiorhodospiraceae	Oceanococcus	3.28025e-06
16	Bacteria	Proteobacteria	Gammaproteobacteria	Chromatiales	Halothiobacillaceae	Thiofaba	1.64012e-06
16	Bacteria	Proteobacteria	Gammaproteobacteria	Chromatiales	Halothiobacillaceae	Thiovirga	1.64012e-06
16	Bacteria	Proteobacteria	Gammaproteobacteria	Enterobacteriales	Enterobacteriaceae	Budvicia	1.64012e-06
16	Bacteria	Proteobacteria	Gammaproteobacteria	Enterobacteriales	Enterobacteriaceae	Cedecea	1.64012e-06
16	Bacteria	Proteobacteria	Gammaproteobacteria	Enterobacteriales	Enterobacteriaceae	Cronobacter	0.0157001
16	Bacteria	Proteobacteria	Gammaproteobacteria	Enterobacteriales	Enterobacteriaceae	Escherichia/Shigella	6.72451e-05
16	Bacteria	Proteobacteria	Gammaproteobacteria	Enterobacteriales	Enterobacteriaceae	Kosakonia	6.5605e-06
16	Bacteria	Proteobacteria	Gammaproteobacteria	Enterobacteriales	Enterobacteriaceae	Obesumbacterium	1.64012e-06
16	Bacteria	Proteobacteria	Gammaproteobacteria	Enterobacteriales	Enterobacteriaceae	Plesiomonas	1.64012e-06
16	Bacteria	Proteobacteria	Gammaproteobacteria	Enterobacteriales	Enterobacteriaceae	Pseudocitrobacter	5.2484e-05
16	Bacteria	Proteobacteria	Gammaproteobacteria	Enterobacteriales	Enterobacteriaceae	Raoultella	3.28025e-06
16	Bacteria	Proteobacteria	Gammaproteobacteria	Enterobacteriales	Enterobacteriaceae	Salmonella	0.000113579
16	Bacteria	Proteobacteria	Gammaproteobacteria	Gammaproteobacteria_incertae_sedis	Alkalimonas	unclassified	0.000159092
16	Bacteria	Proteobacteria	Gammaproteobacteria	Gammaproteobacteria_incertae_sedis	Candidatus_Carsonella	unclassified	1.80414e-05
16	Bacteria	Proteobacteria	Gammaproteobacteria	Methylococcales	Methylococcaceae	Methylohalobius	1.64012e-06
16	Bacteria	Proteobacteria	Gammaproteobacteria	Oceanospirillales	Halomonadaceae	Halovibrio	1.64012e-06
16	Bacteria	Proteobacteria	Gammaproteobacteria	Oceanospirillales	Oceanospirillaceae	Reinekea	1.64012e-06
16	Bacteria	Proteobacteria	Gammaproteobacteria	Pasteurellales	Pasteurellaceae	Bibersteinia	1.64012e-06
16	Bacteria	Proteobacteria	Gammaproteobacteria	Pasteurellales	Pasteurellaceae	Frederiksenia	9.84075e-06
16	Bacteria	Proteobacteria	Gammaproteobacteria	Pasteurellales	Pasteurellaceae	Haemophilus	2.29617e-05
16	Bacteria	Proteobacteria	Gammaproteobacteria	Pasteurellales	Pasteurellaceae	Otariodibacter	1.64012e-06
16	Bacteria	Proteobacteria	Gammaproteobacteria	Pseudomonadales	Moraxellaceae	Acinetobacter	0.00026201
16	Bacteria	Proteobacteria	Gammaproteobacteria	Pseudomonadales	Moraxellaceae	Faucicola	3.28025e-06
16	Bacteria	Proteobacteria	Gammaproteobacteria	Pseudomonadales	Moraxellaceae	Moraxella	2.46019e-05
16	Bacteria	Proteobacteria	Gammaproteobacteria	Pseudomonadales	Pseudomonadaceae	Pseudomonas	0.000171393
16	Bacteria	Proteobacteria	Gammaproteobacteria	Thiotrichales	Thiotrichaceae	Beggiatoa	1.64012e-06
16	Bacteria	Proteobacteria	Gammaproteobacteria	Vibrionales	Vibrionaceae	Vibrio	3.28025e-06
16	Bacteria	Proteobacteria	Gammaproteobacteria	Xanthomonadales	Xanthomonadaceae	Lysobacter	1.59912e-05
16	Bacteria	Proteobacteria	Gammaproteobacteria	Xanthomonadales	Xanthomonadaceae	Silanimonas	1.64012e-06
16	Bacteria	Synergistetes	Synergistia	Synergistales	Synergistaceae	Aminivibrio	1.64012e-06
16	Bacteria	Synergistetes	Synergistia	Synergistales	Synergistaceae	Aminomonas	1.64012e-06
16	Bacteria	Synergistetes	Synergistia	Synergistales	Synergistaceae	Jonquetella	3.28025e-06
16	Bacteria	Synergistetes	Synergistia	Synergistales	Synergistaceae	Thermovirga	7.38056e-06
16	Bacteria	Tenericutes	Mollicutes	Anaeroplasmatales	Anaeroplasmataceae	Asteroleplasma	4.46934e-05
16	Bacteria	Verrucomicrobia	Opitutae	Puniceicoccales	Puniceicoccaceae	Cerasicoccus	1.64012e-06
16	Bacteria	Verrucomicrobia	Verrucomicrobiae	Verrucomicrobiales	Verrucomicrobiaceae	Akkermansia	0.00257869
19	Archaea	Aenigmarchaeota	Candidatus_Aenigmarchaeum	unclassified	unclassified		1.42578e-06
19	Archaea	Crenarchaeota	Thermoprotei	Sulfolobales	Sulfolobaceae	Sulfurisphaera	1.06933e-06
19	Archaea	Crenarchaeota	Thermoprotei	Thermoproteales	Thermoproteaceae	Caldivirga	3.56445e-07
19	Archaea	Crenarchaeota	Thermoprotei	Thermoproteales	Thermoproteaceae	Thermocladium	7.1289e-07
19	Archaea	Crenarchaeota	Thermoprotei	Thermoproteales	Thermoproteaceae	Thermoproteus	7.1289e-07
19	Archaea	Diapherotrites	Candidatus_Iainarchaeum	unclassified	unclassified		8.91112e-08
19	Archaea	Euryarchaeota	Halobacteria	Halobacteriales	Halobacteriaceae	Salinarchaeum	3.56445e-07
19	Archaea	Euryarchaeota	Halobacteria	Halobacteriales	Halobacteriaceae	Salinirubrum	3.56445e-07
19	Archaea	Euryarchaeota	Halobacteria	Haloferacales	Haloferacaceae	Halonotius	1.06933e-06
19	Archaea	Euryarchaeota	Halobacteria	Haloferacales	Haloferacaceae	Haloquadratum	3.56445e-07
19	Archaea	Euryarchaeota	Methanomicrobia	Methanomicrobiales	Methanomicrobiaceae	Methanomicrobium	2.67334e-07
19	Archaea	Euryarchaeota	Methanomicrobia	Methanomicrobiales	Methanoregulaceae	Methanosphaerula	5.70312e-06
19	Archaea	Euryarchaeota	Methanomicrobia	Methanosarcinales	Methanosarcinaceae	Methanimicrococcus	8.02001e-07
19	Archaea	Euryarchaeota	Methanomicrobia	Methanosarcinales	Methermicoccaceae	Methermicoccus	3.56445e-07
19	Archaea	Euryarchaeota	Methanopyri	Methanopyrales	Methanopyraceae	Methanopyrus	3.92089e-06
19	Archaea	Euryarchaeota	Thermoplasmata	Methanomassiliicoccales	Methanomassiliicoccaceae	Methanomassiliicoccus	2.35254e-05
19	Archaea	Euryarchaeota	Thermoplasmata	Thermoplasmatales	Ferroplasmaceae	Ferroplasma	1.06933e-06
19	Archaea	Pacearchaeota	Pacearchaeota_Incertae_Sedis_AR13	unclassified	unclassified		2.31689e-06
19	Archaea	Parvarchaeota	Candidatus_Parvarchaeum	unclassified	unclassified		7.1289e-07
19	Archaea	Woesearchaeota	Woesearchaeota_Incertae_Sedis_AR15	unclassified	unclassified		2.406e-06
19	Archaea	Woesearchaeota	Woesearchaeota_Incertae_Sedis_AR16	unclassified	unclassified		3.56445e-07
19	Archaea	Woesearchaeota	Woesearchaeota_Incertae_Sedis_AR17	unclassified	unclassified		1.42578e-06
19	Archaea	Woesearchaeota	Woesearchaeota_Incertae_Sedis_AR18	unclassified	unclassified		1.06933e-06
19	Archaea	Woesearchaeota	Woesearchaeota_Incertae_Sedis_AR20	unclassified	unclassified		2.58423e-06
19	Bacteria	Acetothermia	unclassified	unclassified			3.56445e-07
19	Bacteria	Acidobacteria	Acidobacteria_Gp1	Bryocella	unclassified		7.1289e-07
19	Bacteria	Acidobacteria	Acidobacteria_Gp1	Telmatobacter	unclassified		3.56445e-07
19	Bacteria	Acidobacteria	Acidobacteria_Gp4	Blastocatella	unclassified		3.56445e-07
19	Bacteria	Actinobacteria	Actinobacteria	Actinomycetales	Actinomycetaceae	Actinomyces	1.604e-06
19	Bacteria	Actinobacteria	Actinobacteria	Actinomycetales	Actinomycetaceae	Flaviflexus	8.91112e-08
19	Bacteria	Actinobacteria	Actinobacteria	Actinomycetales	Actinomycetaceae	Varibaculum	3.56445e-07
19	Bacteria	Actinobacteria	Actinobacteria	Actinomycetales	Brevibacteriaceae	Spelaeicoccus	3.56445e-07
19	Bacteria	Actinobacteria	Actinobacteria	Actinomycetales	Cellulomonadaceae	Cellulomonas	1.78222e-06
19	Bacteria	Actinobacteria	Actinobacteria	Actinomycetales	Corynebacteriaceae	Corynebacterium	2.49511e-05
19	Bacteria	Actinobacteria	Actinobacteria	Actinomycetales	Corynebacteriaceae	Turicella	2.67334e-07
19	Bacteria	Actinobacteria	Actinobacteria	Actinomycetales	Dietziaceae	Dietzia	1.78222e-06
19	Bacteria	Actinobacteria	Actinobacteria	Actinomycetales	Intrasporangiaceae	Knoellia	2.13867e-06
19	Bacteria	Actinobacteria	Actinobacteria	Actinomycetales	Intrasporangiaceae	Kribbia	2.04956e-06
19	Bacteria	Actinobacteria	Actinobacteria	Actinomycetales	Intrasporangiaceae	Tetrasphaera	1.06933e-06
19	Bacteria	Actinobacteria	Actinobacteria	Actinomycetales	Jiangellaceae	Haloactinopolyspora	5.34667e-07
19	Bacteria	Actinobacteria	Actinobacteria	Actinomycetales	Microbacteriaceae	Homoserinimonas	1.06933e-06
19	Bacteria	Actinobacteria	Actinobacteria	Actinomycetales	Microbacteriaceae	Okibacterium	3.56445e-07
19	Bacteria	Actinobacteria	Actinobacteria	Actinomycetales	Micrococcaceae	Micrococcus	2.67334e-07
19	Bacteria	Actinobacteria	Actinobacteria	Actinomycetales	Micrococcaceae	Nesterenkonia	3.56445e-07
19	Bacteria	Actinobacteria	Actinobacteria	Actinomycetales	Micrococcaceae	Renibacterium	1.4436e-05
19	Bacteria	Actinobacteria	Actinobacteria	Actinomycetales	Micrococcaceae	Zhihengliuella	5.61401e-06
19	Bacteria	Actinobacteria	Actinobacteria	Actinomycetales	Nocardiopsaceae	Allosalinactinospora	2.67334e-07
19	Bacteria	Actinobacteria	Actinobacteria	Actinomycetales	Propionibacteriaceae	Propionibacterium	1.42578e-06
19	Bacteria	Actinobacteria	Actinobacteria	Actinomycetales	Streptosporangiaceae	Thermopolyspora	3.56445e-07
19	Bacteria	Actinobacteria	Actinobacteria	Bifidobacteriales	Bifidobacteriaceae	Bifidobacterium	0.000977639
19	Bacteria	Actinobacteria	Actinobacteria	Bifidobacteriales	Bifidobacteriaceae	Parascardovia	3.56445e-07
19	Bacteria	Actinobacteria	Actinobacteria	Bifidobacteriales	Bifidobacteriaceae	Pseudoscardovia	2.94067e-06
19	Bacteria	Actinobacteria	Actinobacteria	Coriobacteriales	Coriobacteriaceae	Asaccharobacter	6.3269e-06
19	Bacteria	Actinobacteria	Actinobacteria	Coriobacteriales	Coriobacteriaceae	Atopobium	1.95154e-05
19	Bacteria	Actinobacteria	Actinobacteria	Coriobacteriales	Coriobacteriaceae	Coriobacterium	3.56445e-07
19	Bacteria	Actinobacteria	Actinobacteria	Coriobacteriales	Coriobacteriaceae	Eggerthella	0.000823388
19	Bacteria	Actinobacteria	Actinobacteria	Coriobacteriales	Coriobacteriaceae	Enterorhabdus	8.91112e-08
19	Bacteria	Actinobacteria	Actinobacteria	Coriobacteriales	Coriobacteriaceae	Gordonibacter	2.46838e-05
19	Bacteria	Actinobacteria	Actinobacteria	Coriobacteriales	Coriobacteriaceae	Paraeggerthella	1.78222e-06
19	Bacteria	Actinobacteria	Actinobacteria	Coriobacteriales	Coriobacteriaceae	Senegalimassilia	5.34667e-07
19	Bacteria	Actinobacteria	Actinobacteria	Gaiellales	Gaiellaceae	Gaiella	2.13867e-06
19	Bacteria	Aquificae	Aquificae	Desulfurobacteriales	Desulfurobacteriaceae	Balnearium	7.1289e-07
19	Bacteria	Bacteroidetes	Bacteroidetes_incertae_sedis	Marinifilum	unclassified		3.208e-06
19	Bacteria	Bacteroidetes	Bacteroidia	Bacteroidales	Bacteroidaceae	Bacteroides	0.538949
19	Bacteria	Bacteroidetes	Bacteroidia	Bacteroidales	Bacteroidales_incertae_sedis	Phocaeicola	1.203e-05
19	Bacteria	Bacteroidetes	Bacteroidia	Bacteroidales	Marinilabiliaceae	Alkaliflexus	3.11889e-06
19	Bacteria	Bacteroidetes	Bacteroidia	Bacteroidales	Marinilabiliaceae	Mangroviflexus	8.91112e-07
19	Bacteria	Bacteroidetes	Bacteroidia	Bacteroidales	Marinilabiliaceae	Natronoflexus	7.1289e-07
19	Bacteria	Bacteroidetes	Bacteroidia	Bacteroidales	Porphyromonadaceae	Barnesiella	7.1289e-07
19	Bacteria	Bacteroidetes	Bacteroidia	Bacteroidales	Porphyromonadaceae	Coprobacter	8.91112e-08
19	Bacteria	Bacteroidetes	Bacteroidia	Bacteroidales	Porphyromonadaceae	Falsiporphyromonas	5.34667e-07
19	Bacteria	Bacteroidetes	Bacteroidia	Bacteroidales	Porphyromonadaceae	Macellibacteroides	6.23779e-07
19	Bacteria	Bacteroidetes	Bacteroidia	Bacteroidales	Porphyromonadaceae	Microbacter	1.06933e-06
19	Bacteria	Bacteroidetes	Bacteroidia	Bacteroidales	Porphyromonadaceae	Odoribacter	0.000124934
19	Bacteria	Bacteroidetes	Bacteroidia	Bacteroidales	Porphyromonadaceae	Paludibacter	2.94067e-05
19	Bacteria	Bacteroidetes	Bacteroidia	Bacteroidales	Porphyromonadaceae	Parabacteroides	0.0104546
19	Bacteria	Bacteroidetes	Bacteroidia	Bacteroidales	Porphyromonadaceae	Petrimonas	1.24756e-06
19	Bacteria	Bacteroidetes	Bacteroidia	Bacteroidales	Porphyromonadaceae	Porphyromonas	4.45556e-06
19	Bacteria	Bacteroidetes	Bacteroidia	Bacteroidales	Porphyromonadaceae	Proteiniphilum	1.8446e-05
19	Bacteria	Bacteroidetes	Bacteroidia	Bacteroidales	Porphyromonadaceae	Tannerella	4.45556e-07
19	Bacteria	Bacteroidetes	Bacteroidia	Bacteroidales	Prevotellaceae	Alloprevotella	6.95067e-06
19	Bacteria	Bacteroidetes	Bacteroidia	Bacteroidales	Prevotellaceae	Paraprevotella	5.34667e-07
19	Bacteria	Bacteroidetes	Bacteroidia	Bacteroidales	Prevotellaceae	Prevotella	2.66443e-05
19	Bacteria	Bacteroidetes	Bacteroidia	Bacteroidales	Prolixibacteraceae	Mariniphaga	3.56445e-07
19	Bacteria	Bacteroidetes	Bacteroidia	Bacteroidales	Rikenellaceae	Alistipes	0.00838501
19	Bacteria	Bacteroidetes	Bacteroidia	Bacteroidales	Rikenellaceae	Anaerocella	2.13867e-06
19	Bacteria	Bacteroidetes	Bacteroidia	Bacteroidales	Rikenellaceae	Mucinivorans	1.03369e-05
19	Bacteria	Bacteroidetes	Cytophagia	Cytophagales	Cyclobacteriaceae	Aquiflexum	3.56445e-07
19	Bacteria	Bacteroidetes	Cytophagia	Cytophagales	Cyclobacteriaceae	Mariniradius	2.67334e-07
19	Bacteria	Bacteroidetes	Cytophagia	Cytophagales	Cyclobacteriaceae	Mongoliicoccus	1.22973e-05
19	Bacteria	Bacteroidetes	Cytophagia	Cytophagales	Cyclobacteriaceae	Mongoliitalea	3.56445e-07
19	Bacteria	Bacteroidetes	Cytophagia	Cytophagales	Cytophagaceae	Ekhidna	3.56445e-07
19	Bacteria	Bacteroidetes	Cytophagia	Cytophagales	Cytophagaceae	Huanghella	3.56445e-07
19	Bacteria	Bacteroidetes	Cytophagia	Cytophagales	Cytophagaceae	Sporocytophaga	8.91112e-08
19	Bacteria	Bacteroidetes	Cytophagia	Cytophagales	Flammeovirgaceae	Aureibacter	2.67334e-07
19	Bacteria	Bacteroidetes	Cytophagia	Cytophagales	Flammeovirgaceae	Flexithrix	2.67334e-07
19	Bacteria	Bacteroidetes	Cytophagia	Cytophagales	Flammeovirgaceae	Fulvitalea	3.56445e-07
19	Bacteria	Bacteroidetes	Cytophagia	Cytophagales	Flammeovirgaceae	Perexilibacter	3.65356e-06
19	Bacteria	Bacteroidetes	Cytophagia	Cytophagales	Mooreiaceae	Mooreia	8.91112e-08
19	Bacteria	Bacteroidetes	Flavobacteriia	Flavobacteriales	Cryomorphaceae	Cryomorpha	4.45556e-07
19	Bacteria	Bacteroidetes	Flavobacteriia	Flavobacteriales	Cryomorphaceae	Owenweeksia	3.56445e-07
19	Bacteria	Bacteroidetes	Flavobacteriia	Flavobacteriales	Flavobacteriaceae	Aureicoccus	1.06933e-06
19	Bacteria	Bacteroidetes	Flavobacteriia	Flavobacteriales	Flavobacteriaceae	Chishuiella	3.56445e-07
19	Bacteria	Bacteroidetes	Flavobacteriia	Flavobacteriales	Flavobacteriaceae	Chryseobacterium	1.78222e-06
19	Bacteria	Bacteroidetes	Flavobacteriia	Flavobacteriales	Flavobacteriaceae	Cloacibacterium	3.11889e-06
19	Bacteria	Bacteroidetes	Flavobacteriia	Flavobacteriales	Flavobacteriaceae	Coenonia	6.23779e-07
19	Bacteria	Bacteroidetes	Flavobacteriia	Flavobacteriales	Flavobacteriaceae	Corallibacter	3.56445e-07
19	Bacteria	Bacteroidetes	Flavobacteriia	Flavobacteriales	Flavobacteriaceae	Epilithonimonas	4.81201e-06
19	Bacteria	Bacteroidetes	Flavobacteriia	Flavobacteriales	Flavobacteriaceae	Gaetbulimicrobium	1.78222e-06
19	Bacteria	Bacteroidetes	Flavobacteriia	Flavobacteriales	Flavobacteriaceae	Gangjinia	1.96045e-06
19	Bacteria	Bacteroidetes	Flavobacteriia	Flavobacteriales	Flavobacteriaceae	Ichthyenterobacterium	9.26757e-06
19	Bacteria	Bacteroidetes	Flavobacteriia	Flavobacteriales	Flavobacteriaceae	Lutaonella	6.23779e-07
19	Bacteria	Bacteroidetes	Flavobacteriia	Flavobacteriales	Flavobacteriaceae	Meridianimaribacter	3.56445e-07
19	Bacteria	Bacteroidetes	Flavobacteriia	Flavobacteriales	Flavobacteriaceae	Ornithobacterium	3.56445e-07
19	Bacteria	Bacteroidetes	Flavobacteriia	Flavobacteriales	Flavobacteriaceae	Postechiella	8.02001e-06
19	Bacteria	Bacteroidetes	Flavobacteriia	Flavobacteriales	Flavobacteriaceae	Soonwooa	3.56445e-07
19	Bacteria	Bacteroidetes	Flavobacteriia	Flavobacteriales	Flavobacteriaceae	Zeaxanthinibacter	5.34667e-07
[truncated: 8,057 more rows]
